# Supplementary material for: A rare missense variant impacting NEK1 kinase function is associated with ALS
Source: Acta Neuropathol Commun. 2026 Jun 25;14:135. doi: 10.1186/s40478-026-02351-6 (PMC13307424; doi:10.1186/s40478-026-02351-6)
Supplement: Supplementary file 5 — Supplementary Material 5. Table 1: List of antibodies and primers used in this study. [file 40478_2026_2351_MOESM5_ESM.xlsx]

## Sheet: Ab list
Western blots
Target	Company	Catalog number	Dilution
NEK1	Proteintech	#27146-1-AP	1:500
CRABP1	Sigma	#HPA017203	1:1000
pYAP1 (Ser109)	CellSignaling	#53749	1:1000
pYAP1 (Tyr407)	Bioss	#BS-3476R	1:1000
YAP1	CellSignaling	#4912	1:1000
pNucleolin (T84)	abcam	#ab155977	1:1000
Nucleolin	Invitrogen	#39-6400	1:1000
actin	Sigma	#A5316	1:25000
𝜸H2AX	Abcam	#ab26350	1:1000
pSYN1	MyBioSource	#MBS9458669	1:500
SYN1	Abcam	#ab254349	1:1000
ICC (autopsy)
Target	Company	Catalog number	Dilution
pTDP43	COSMO BIO	CAC-TIP-PTD-P03	1:2000
p62	Sigma	P0068	1:1000
IF
Target	Company	Catalog number	Dilution
NEFL	Invitrogen	#13-0400	1:500
Tuj1	Novus	#NB100-1612	1:1000
Arl13b	Neuromab	#75-287	1:1000
TDP43	Cell Signaling	#89789	1:100
MAP2	EnCor	#CPCA-MAP2	1:2000
p62	CellSignaling	#39786S	1:200
myc	Abcam	ab32	1:100
𝜸H2AX	Abcam	#ab26350	1:500

## Sheet: Primers
Target	Forward (5’-3’)/ Reverse (5’-3’)	Sequence
STMN2 Cryptic	F	GGACTCGGCAGAAGACCTTC
	R	GCAGGCTGTCTGTCTCTCTC
GAPDH	F	GTCAACGGATTTGGTCGTATTG
	R	AACCATGTAGTTGAGGTCAATGAAG
