# Supplementary material for: A rare missense variant impacting NEK1 kinase function is associated with ALS
Source: Acta Neuropathol Commun. 2026 Jun 25;14:135. doi: 10.1186/s40478-026-02351-6 (PMC13307424; doi:10.1186/s40478-026-02351-6)
Supplement: Supplementary file 6 — Supplementary Material 6. Table 2: List of the significantly altered genes highlighted by multidimensional scaling. [file 40478_2026_2351_MOESM6_ESM.xlsx]

## Sheet: WT
WT_1_vs_LoF_1_ENSEMBL	WT_1_vs_LoF_1_SYMBOL	WT_1_vs_LoF_2_ENSEMBL	WT_1_vs_LoF_2_SYMBOL	WT_1_vs_LoF_3_ENSEMBL	WT_1_vs_LoF_3_SYMBOL	WT_1_vs_Missense_1_ENSEMBL	WT_1_vs_Missense_1_SYMBOL	WT_1_vs_Missense_2_ENSEMBL	WT_1_vs_Missense_2_SYMBOL	WT_1_vs_Missense_3_ENSEMBL	WT_1_vs_Missense_3_SYMBOL	WT_2_vs_LoF_1_ENSEMBL	WT_2_vs_LoF_1_SYMBOL	WT_2_vs_LoF_2_ENSEMBL	WT_2_vs_LoF_2_SYMBOL	WT_2_vs_LoF_3_ENSEMBL	WT_2_vs_LoF_3_SYMBOL	WT_2_vs_Missense_1_ENSEMBL	WT_2_vs_Missense_1_SYMBOL	WT_2_vs_Missense_2_ENSEMBL	WT_2_vs_Missense_2_SYMBOL	WT_2_vs_Missense_3_ENSEMBL	WT_2_vs_Missense_3_SYMBOL	WT_2_vs_WT_1_ENSEMBL	WT_2_vs_WT_1_SYMBOL	WT_3_vs_LoF_1_ENSEMBL	WT_3_vs_LoF_1_SYMBOL	WT_3_vs_LoF_2_ENSEMBL	WT_3_vs_LoF_2_SYMBOL	WT_3_vs_LoF_3_ENSEMBL	WT_3_vs_LoF_3_SYMBOL	WT_3_vs_Missense_1_ENSEMBL	WT_3_vs_Missense_1_SYMBOL	WT_3_vs_Missense_2_ENSEMBL	WT_3_vs_Missense_2_SYMBOL	WT_3_vs_Missense_3_ENSEMBL	WT_3_vs_Missense_3_SYMBOL	WT_3_vs_WT_1_ENSEMBL	WT_3_vs_WT_1_SYMBOL	WT_3_vs_WT_2_ENSEMBL	WT_3_vs_WT_2_SYMBOL
ENSG00000184292	TACSTD2	ENSG00000163220	S100A9	ENSG00000171401	KRT13	ENSG00000167768	KRT1	ENSG00000022556	NLRP2	ENSG00000167768	KRT1	ENSG00000184292	TACSTD2	ENSG00000163220	S100A9	ENSG00000171401	KRT13	ENSG00000167768	KRT1	ENSG00000022556	NLRP2	ENSG00000167768	KRT1	ENSG00000234159		ENSG00000184292	TACSTD2	ENSG00000163220	S100A9	ENSG00000171401	KRT13	ENSG00000167768	KRT1	ENSG00000022556	NLRP2	ENSG00000167768	KRT1	ENSG00000175730		ENSG00000257384
ENSG00000186081	KRT5	ENSG00000115596	WNT6	ENSG00000163220	S100A9	ENSG00000022556	NLRP2	ENSG00000139370	SLC15A4	ENSG00000022556	NLRP2	ENSG00000186081	KRT5	ENSG00000115596	WNT6	ENSG00000163220	S100A9	ENSG00000022556	NLRP2	ENSG00000139370	SLC15A4	ENSG00000022556	NLRP2	ENSG00000113249	HAVCR1	ENSG00000186081	KRT5	ENSG00000115596	WNT6	ENSG00000163220	S100A9	ENSG00000022556	NLRP2	ENSG00000112837	TBX18	ENSG00000022556	NLRP2	ENSG00000205946	USP17L6P	ENSG00000238189
ENSG00000115596	WNT6	ENSG00000181143	MUC16	ENSG00000115596	WNT6	ENSG00000139370	SLC15A4	ENSG00000112837	TBX18	ENSG00000139370	SLC15A4	ENSG00000115596	WNT6	ENSG00000181143	MUC16	ENSG00000115596	WNT6	ENSG00000139370	SLC15A4	ENSG00000112837	TBX18	ENSG00000139370	SLC15A4	ENSG00000185594	SPATA8	ENSG00000115596	WNT6	ENSG00000181143	MUC16	ENSG00000115596	WNT6	ENSG00000139370	SLC15A4	ENSG00000139370	SLC15A4	ENSG00000139370	SLC15A4	ENSG00000259691		ENSG00000280326
ENSG00000167768	KRT1	ENSG00000167768	KRT1	ENSG00000189334	S100A14	ENSG00000278318	ZNF229	ENSG00000134760	DSG1	ENSG00000134760	DSG1	ENSG00000167768	KRT1	ENSG00000134757	DSG3	ENSG00000189334	S100A14	ENSG00000123407	HOXC12	ENSG00000134760	DSG1	ENSG00000134760	DSG1	ENSG00000213176	RPL13P6	ENSG00000167768	KRT1	ENSG00000167768	KRT1	ENSG00000189334	S100A14	ENSG00000278318	ZNF229	ENSG00000134760	DSG1	ENSG00000134760	DSG1	ENSG00000237212		ENSG00000270761
ENSG00000230937	MIR205HG	ENSG00000134757	DSG3	ENSG00000167768	KRT1	ENSG00000123407	HOXC12	ENSG00000167768	KRT1	ENSG00000124205	EDN3	ENSG00000230937	MIR205HG	ENSG00000167768	KRT1	ENSG00000134757	DSG3	ENSG00000278318	ZNF229	ENSG00000167768	KRT1	ENSG00000124205	EDN3	ENSG00000267737		ENSG00000230937	MIR205HG	ENSG00000184292	TACSTD2	ENSG00000167768	KRT1	ENSG00000123407	HOXC12	ENSG00000167768	KRT1	ENSG00000124205	EDN3	ENSG00000214626	POLR3DP1	ENSG00000126231	PROZ
ENSG00000143546	S100A8	ENSG00000230937	MIR205HG	ENSG00000134757	DSG3	ENSG00000151948	GLT1D1	ENSG00000196090	PTPRT	ENSG00000278318	ZNF229	ENSG00000143546	S100A8	ENSG00000230937	MIR205HG	ENSG00000167768	KRT1	ENSG00000138083	SIX3	ENSG00000123407	HOXC12	ENSG00000123407	HOXC12	ENSG00000267641	BNIP3P16	ENSG00000143546	S100A8	ENSG00000230937	MIR205HG	ENSG00000134757	DSG3	ENSG00000138083	SIX3	ENSG00000196090	PTPRT	ENSG00000168079	SCARA5	ENSG00000259869		ENSG00000108849	PPY
ENSG00000022556	NLRP2	ENSG00000184292	TACSTD2	ENSG00000186081	KRT5	ENSG00000166869	CHP2	ENSG00000164283	ESM1	ENSG00000123407	HOXC12	ENSG00000022556	NLRP2	ENSG00000184292	TACSTD2	ENSG00000186081	KRT5	ENSG00000169469	SPRR1B	ENSG00000196090	PTPRT	ENSG00000278318	ZNF229	ENSG00000178997	EXD1	ENSG00000022556	NLRP2	ENSG00000134757	DSG3	ENSG00000186081	KRT5	ENSG00000180818	HOXC10	ENSG00000164283	ESM1	ENSG00000278318	ZNF229	ENSG00000267577	DNAAF3-AS1	ENSG00000275710
ENSG00000181143	MUC16	ENSG00000143546	S100A8	ENSG00000143546	S100A8	ENSG00000204335	SP5	ENSG00000278318	ZNF229	ENSG00000168079	SCARA5	ENSG00000163207	IVL	ENSG00000043355	ZIC2	ENSG00000143546	S100A8	ENSG00000180818	HOXC10	ENSG00000278318	ZNF229	ENSG00000168079	SCARA5	ENSG00000273257		ENSG00000163207	IVL	ENSG00000143546	S100A8	ENSG00000143546	S100A8	ENSG00000148704	VAX1	ENSG00000278318	ZNF229	ENSG00000123407	HOXC12	ENSG00000234942	GRID1-AS1	ENSG00000151005	TKTL2
ENSG00000163207	IVL	ENSG00000043355	ZIC2	ENSG00000022556	NLRP2	ENSG00000148704	VAX1	ENSG00000123407	HOXC12	ENSG00000104415	CCN4	ENSG00000181143	MUC16	ENSG00000143546	S100A8	ENSG00000182795	C1orf116	ENSG00000128710	HOXD10	ENSG00000164283	ESM1	ENSG00000104415	CCN4	ENSG00000287335		ENSG00000181143	MUC16	ENSG00000043355	ZIC2	ENSG00000022556	NLRP2	ENSG00000204335	SP5	ENSG00000123407	HOXC12	ENSG00000104415	CCN4	ENSG00000286981		ENSG00000286042	LCAL1
ENSG00000171346	KRT15	ENSG00000170477	KRT4	ENSG00000182795	C1orf116	ENSG00000180818	HOXC10	ENSG00000137273	FOXF2	ENSG00000151948	GLT1D1	ENSG00000171346	KRT15	ENSG00000170477	KRT4	ENSG00000022556	NLRP2	ENSG00000151948	GLT1D1	ENSG00000137273	FOXF2	ENSG00000138083	SIX3	ENSG00000105967	TFEC	ENSG00000171346	KRT15	ENSG00000170477	KRT4	ENSG00000181143	MUC16	ENSG00000169469	SPRR1B	ENSG00000137273	FOXF2	ENSG00000138083	SIX3	ENSG00000287229		ENSG00000158473	CD1D
ENSG00000159166	LAD1	ENSG00000022556	NLRP2	ENSG00000181143	MUC16	ENSG00000169469	SPRR1B	ENSG00000151948	GLT1D1	ENSG00000204335	SP5	ENSG00000139370	SLC15A4	ENSG00000022556	NLRP2	ENSG00000181143	MUC16	ENSG00000185479	KRT6B	ENSG00000138083	SIX3	ENSG00000169469	SPRR1B	ENSG00000151005	TKTL2	ENSG00000159166	LAD1	ENSG00000022556	NLRP2	ENSG00000182795	C1orf116	ENSG00000185479	KRT6B	ENSG00000138083	SIX3	ENSG00000204335	SP5	ENSG00000238189		ENSG00000229276
ENSG00000139370	SLC15A4	ENSG00000186081	KRT5	ENSG00000184292	TACSTD2	ENSG00000128710	HOXD10	ENSG00000111199	TRPV4	ENSG00000064195	DLX3	ENSG00000159166	LAD1	ENSG00000186081	KRT5	ENSG00000184292	TACSTD2	ENSG00000204335	SP5	ENSG00000111199	TRPV4	ENSG00000151948	GLT1D1	ENSG00000237665	GRM7-AS2	ENSG00000171401	KRT13	ENSG00000163207	IVL	ENSG00000184292	TACSTD2	ENSG00000166869	CHP2	ENSG00000129009	ISLR	ENSG00000069011	PITX1	ENSG00000227304		ENSG00000259528
ENSG00000171401	KRT13	ENSG00000189334	S100A14	ENSG00000171346	KRT15	ENSG00000118194	TNNT2	ENSG00000129009	ISLR	ENSG00000169469	SPRR1B	ENSG00000171401	KRT13	ENSG00000189334	S100A14	ENSG00000171346	KRT15	ENSG00000262352	LOC124908003	ENSG00000129009	ISLR	ENSG00000109101	FOXN1	ENSG00000263445	MIR4450	ENSG00000086548	CEACAM6	ENSG00000186081	KRT5	ENSG00000171346	KRT15	ENSG00000151948	GLT1D1	ENSG00000180818	HOXC10	ENSG00000109101	FOXN1	ENSG00000234159		ENSG00000254880	PKNOX2-DT
ENSG00000086548	CEACAM6	ENSG00000171401	KRT13	ENSG00000139370	SLC15A4	ENSG00000150048	CLEC1A	ENSG00000164530	PI16	ENSG00000137440	FGFBP1	ENSG00000172478	MAB21L4	ENSG00000171401	KRT13	ENSG00000139370	SLC15A4	ENSG00000150048	CLEC1A	ENSG00000180818	HOXC10	ENSG00000163218	PGLYRP4	ENSG00000283597		ENSG00000139370	SLC15A4	ENSG00000189334	S100A14	ENSG00000139370	SLC15A4	ENSG00000164530	PI16	ENSG00000148704	VAX1	ENSG00000137440	FGFBP1	ENSG00000286782		ENSG00000218690	H2AC10P
ENSG00000094755	GABRP	ENSG00000163207	IVL	ENSG00000170477	KRT4	ENSG00000164530	PI16	ENSG00000148704	VAX1	ENSG00000109101	FOXN1	ENSG00000005001	PRSS22	ENSG00000163207	IVL	ENSG00000170477	KRT4	ENSG00000148704	VAX1	ENSG00000186564	FOXD2	ENSG00000204335	SP5	ENSG00000224751		ENSG00000005001	PRSS22	ENSG00000171401	KRT13	ENSG00000129354	AP1M2	ENSG00000118194	TNNT2	ENSG00000164530	PI16	ENSG00000169469	SPRR1B	ENSG00000115590	IL1R2	ENSG00000253829
ENSG00000005001	PRSS22	ENSG00000159166	LAD1	ENSG00000129354	AP1M2	ENSG00000138083	SIX3	ENSG00000180818	HOXC10	ENSG00000118194	TNNT2	ENSG00000163220	S100A9	ENSG00000139370	SLC15A4	ENSG00000129354	AP1M2	ENSG00000166869	CHP2	ENSG00000128710	HOXD10	ENSG00000137440	FGFBP1	ENSG00000237728		ENSG00000163220	S100A9	ENSG00000159166	LAD1	ENSG00000170477	KRT4	ENSG00000128710	HOXD10	ENSG00000111199	TRPV4	ENSG00000151948	GLT1D1	ENSG00000217862		ENSG00000226765	RPSAP33
ENSG00000163220	S100A9	ENSG00000139370	SLC15A4	ENSG00000134760	DSG1	ENSG00000185479	KRT6B	ENSG00000137440	FGFBP1	ENSG00000150048	CLEC1A	ENSG00000196954	CASP4	ENSG00000159166	LAD1	ENSG00000134760	DSG1	ENSG00000164530	PI16	ENSG00000151948	GLT1D1	ENSG00000162654	GBP4	ENSG00000273353		ENSG00000094755	GABRP	ENSG00000086548	CEACAM6	ENSG00000156284	CLDN8	ENSG00000170178	HOXD12	ENSG00000137440	FGFBP1	ENSG00000163218	PGLYRP4	ENSG00000227962		ENSG00000163492	CCDC141
ENSG00000170477	KRT4	ENSG00000086548	CEACAM6	ENSG00000156284	CLDN8	ENSG00000123388	HOXC11	ENSG00000128710	HOXD10	ENSG00000169035	KLK7	ENSG00000094755	GABRP	ENSG00000172478	MAB21L4	ENSG00000156284	CLDN8	ENSG00000134760	DSG1	ENSG00000164530	PI16	ENSG00000169035	KLK7	ENSG00000227370		ENSG00000172478	MAB21L4	ENSG00000139370	SLC15A4	ENSG00000134760	DSG1	ENSG00000155622	XAGE2	ENSG00000186564	FOXD2	ENSG00000162654	GBP4	ENSG00000232149	FERP1	ENSG00000234622
ENSG00000172478	MAB21L4	ENSG00000260401		ENSG00000124205	EDN3	ENSG00000145649	GZMA	ENSG00000118194	TNNT2	ENSG00000138083	SIX3	ENSG00000086548	CEACAM6	ENSG00000086548	CEACAM6	ENSG00000124205	EDN3	ENSG00000170178	HOXD12	ENSG00000255398	HCAR3	ENSG00000262352	LOC124908003	ENSG00000228368		ENSG00000170477	KRT4	ENSG00000260401		ENSG00000124205	EDN3	ENSG00000150048	CLEC1A	ENSG00000122176	FMOD	ENSG00000204936	CD177	ENSG00000236724		ENSG00000280134
ENSG00000196954	CASP4	ENSG00000172478	MAB21L4	ENSG00000043355	ZIC2	ENSG00000134760	DSG1	ENSG00000255398	HCAR3	ENSG00000204936	CD177	ENSG00000170477	KRT4	ENSG00000260401		ENSG00000043355	ZIC2	ENSG00000123388	HOXC11	ENSG00000122176	FMOD	ENSG00000150048	CLEC1A	ENSG00000286981		ENSG00000196954	CASP4	ENSG00000172478	MAB21L4	ENSG00000043355	ZIC2	ENSG00000262352	LOC124908003	ENSG00000255398	HCAR3	ENSG00000118194	TNNT2	ENSG00000240244		ENSG00000221634	MIR1276
ENSG00000134760	DSG1	ENSG00000197632	SERPINB2	ENSG00000285876	LOC105373436	ENSG00000262352	LOC124908003	ENSG00000150048	CLEC1A	ENSG00000163218	PGLYRP4	ENSG00000175315	CST6	ENSG00000134760	DSG1	ENSG00000123407	HOXC12	ENSG00000155622	XAGE2	ENSG00000137440	FGFBP1	ENSG00000159247		ENSG00000278891		ENSG00000156284	CLDN8	ENSG00000171346	KRT15	ENSG00000123407	HOXC12	ENSG00000134760	DSG1	ENSG00000151948	GLT1D1	ENSG00000089225	TBX5	ENSG00000254885		ENSG00000234358	RPL7AP42
ENSG00000175315	CST6	ENSG00000171346	KRT15	ENSG00000123407	HOXC12	ENSG00000123364	HOXC13	ENSG00000138083	SIX3	ENSG00000123388	HOXC11	ENSG00000134760	DSG1	ENSG00000171346	KRT15	ENSG00000285876	LOC105373436	ENSG00000118194	TNNT2	ENSG00000262352	LOC124908003	ENSG00000147381	MAGEA4	ENSG00000205946	USP17L6P	ENSG00000134760	DSG1	ENSG00000197632	SERPINB2	ENSG00000285876	LOC105373436	ENSG00000123364	HOXC13	ENSG00000163359	COL6A3	ENSG00000164287	CDC20B	ENSG00000230321	MTCO2P27	ENSG00000254582
ENSG00000156284	CLDN8	ENSG00000134760	DSG1	ENSG00000111335	OAS2	ENSG00000259439	LINC01833	ENSG00000154258	ABCA9	ENSG00000145649	GZMA	ENSG00000156284	CLDN8	ENSG00000156284	CLDN8	ENSG00000197641	SERPINB13	ENSG00000259439	LINC01833	ENSG00000150048	CLEC1A	ENSG00000164287	CDC20B	ENSG00000236724		ENSG00000124205	EDN3	ENSG00000156284	CLDN8	ENSG00000159166	LAD1	ENSG00000123388	HOXC11	ENSG00000154258	ABCA9	ENSG00000169035	KLK7	ENSG00000148483	TMEM236	ENSG00000096395	MLN
ENSG00000134757	DSG3	ENSG00000156284	CLDN8	ENSG00000137273	FOXF2	ENSG00000155622	XAGE2	ENSG00000163359	COL6A3	ENSG00000262352	LOC124908003	ENSG00000134757	DSG3	ENSG00000197632	SERPINB2	ENSG00000139144	PIK3C2G	ENSG00000159184	HOXB13	ENSG00000148704	VAX1	ENSG00000170178	HOXD12	ENSG00000252317		ENSG00000104413	ESRP1	ENSG00000005187	ACSM3	ENSG00000130701	RBBP8NL	ENSG00000124205	EDN3	ENSG00000118194	TNNT2	ENSG00000064195	DLX3	ENSG00000236529	LINC03129	ENSG00000185028	LRRC14B
ENSG00000104413	ESRP1	ENSG00000005187	ACSM3	ENSG00000159166	LAD1	ENSG00000170178	HOXD12	ENSG00000122176	FMOD	ENSG00000129009	ISLR	ENSG00000104413	ESRP1	ENSG00000005187	ACSM3	ENSG00000159166	LAD1	ENSG00000122176	FMOD	ENSG00000154258	ABCA9	ENSG00000184058	TBX1	ENSG00000281832	LINC00602	ENSG00000175315	CST6	ENSG00000134760	DSG1	ENSG00000173391	OLR1	ENSG00000122176	FMOD	ENSG00000128710	HOXD10	ENSG00000170178	HOXD12	ENSG00000237665	GRM7-AS2	ENSG00000227288
ENSG00000124205	EDN3	ENSG00000137975	CLCA2	ENSG00000139144	PIK3C2G	ENSG00000124205	EDN3	ENSG00000123388	HOXC11	ENSG00000184058	TBX1	ENSG00000124205	EDN3	ENSG00000094755	GABRP	ENSG00000264230	ANXA8L1	ENSG00000134853	PDGFRA	ENSG00000163359	COL6A3	ENSG00000123388	HOXC11	ENSG00000224406	LINC02052	ENSG00000134757	DSG3	ENSG00000094755	GABRP	ENSG00000102243	VGLL1	ENSG00000121552	CSTA	ENSG00000089225	TBX5	ENSG00000129009	ISLR	ENSG00000231047	GCNT1P3	ENSG00000237194
ENSG00000137975	CLCA2	ENSG00000094755	GABRP	ENSG00000167880	EVPL	ENSG00000175730		ENSG00000186564	FOXD2	ENSG00000147381	MAGEA4	ENSG00000137975	CLCA2	ENSG00000137975	CLCA2	ENSG00000206075	SERPINB5	ENSG00000124205	EDN3	ENSG00000170178	HOXD12	ENSG00000155622	XAGE2	ENSG00000226709	FGF12-AS3	ENSG00000137975	CLCA2	ENSG00000070526	ST6GALNAC1	ENSG00000264230	ANXA8L1	ENSG00000164283	ESM1	ENSG00000170178	HOXD12	ENSG00000155622	XAGE2	ENSG00000274505		ENSG00000249098
ENSG00000157551	KCNJ15	ENSG00000123407	HOXC12	ENSG00000124429	POF1B	ENSG00000134853	PDGFRA	ENSG00000145649	GZMA	ENSG00000069011	PITX1	ENSG00000123407	HOXC12	ENSG00000123407	HOXC12	ENSG00000167880	EVPL	ENSG00000145649	GZMA	ENSG00000123388	HOXC11	ENSG00000129009	ISLR	ENSG00000237115	LOC100421775	ENSG00000137699	TRIM29	ENSG00000137975	CLCA2	ENSG00000137273	FOXF2	ENSG00000134853	PDGFRA	ENSG00000204397	CARD16	ENSG00000184058	TBX1	ENSG00000286234		ENSG00000258427
ENSG00000123407	HOXC12	ENSG00000070526	ST6GALNAC1	ENSG00000102243	VGLL1	ENSG00000255399	TBX5-AS1	ENSG00000164532	TBX20	ENSG00000155622	XAGE2	ENSG00000137699	TRIM29	ENSG00000188910	GJB3	ENSG00000135903	PAX3	ENSG00000162761	LMX1A	ENSG00000118194	TNNT2	ENSG00000118194	TNNT2	ENSG00000263501		ENSG00000123407	HOXC12	ENSG00000188910	GJB3	ENSG00000165794	SLC39A2	ENSG00000145649	GZMA	ENSG00000150048	CLEC1A	ENSG00000150048	CLEC1A	ENSG00000171860	C3AR1	ENSG00000278891
ENSG00000137699	TRIM29	ENSG00000111335	OAS2	ENSG00000095585	BLNK	ENSG00000164283	ESM1	ENSG00000262352	LOC124908003	ENSG00000162654	GBP4	ENSG00000157551	KCNJ15	ENSG00000197641	SERPINB13	ENSG00000102243	VGLL1	ENSG00000005073	HOXA11	ENSG00000164532	TBX20	ENSG00000069011	PITX1	ENSG00000267703		ENSG00000149418	ST14	ENSG00000123407	HOXC12	ENSG00000167880	EVPL	ENSG00000268555		ENSG00000262352	LOC124908003	ENSG00000262352	LOC124908003	ENSG00000279739		ENSG00000281920
ENSG00000149418	ST14	ENSG00000137273	FOXF2	ENSG00000135903	PAX3	ENSG00000121552	CSTA	ENSG00000204397	CARD16	ENSG00000170178	HOXD12	ENSG00000149418	ST14	ENSG00000070526	ST6GALNAC1	ENSG00000139800	ZIC5	ENSG00000126778	SIX1	ENSG00000259439	LINC01833	ENSG00000159184	HOXB13	ENSG00000278880		ENSG00000265190	ANXA8	ENSG00000265190	ANXA8	ENSG00000139800	ZIC5	ENSG00000162761	LMX1A	ENSG00000091128	LAMB4	ENSG00000123388	HOXC11	ENSG00000279887		ENSG00000144644	GADL1
ENSG00000111335	OAS2	ENSG00000265190	ANXA8	ENSG00000206075	SERPINB5	ENSG00000159184	HOXB13	ENSG00000091128	LAMB4	ENSG00000125850	OVOL2	ENSG00000197641	SERPINB13	ENSG00000264230	ANXA8L1	ENSG00000111335	OAS2	ENSG00000164283	ESM1	ENSG00000159184	HOXB13	ENSG00000128713	HOXD11	ENSG00000226765	RPSAP33	ENSG00000157551	KCNJ15	ENSG00000268460	LOC93429	ENSG00000124429	POF1B	ENSG00000115919	KYNU	ENSG00000123388	HOXC11	ENSG00000196090	PTPRT	ENSG00000281832	LINC00602	ENSG00000229794	MTCYBP32
ENSG00000137273	FOXF2	ENSG00000188910	GJB3	ENSG00000151948	GLT1D1	ENSG00000162761	LMX1A	ENSG00000259439	LINC01833	ENSG00000196090	PTPRT	ENSG00000149573	MPZL2	ENSG00000268460	LOC93429	ENSG00000137273	FOXF2	ENSG00000121552	CSTA	ENSG00000128713	HOXD11	ENSG00000064195	DLX3	ENSG00000258427		ENSG00000130701	RBBP8NL	ENSG00000173391	OLR1	ENSG00000132746	ALDH3B2	ENSG00000168267	PTF1A	ENSG00000121552	CSTA	ENSG00000145649	GZMA	ENSG00000283597		ENSG00000231548	OR55B1P
ENSG00000005102	MEOX1	ENSG00000102243	VGLL1	ENSG00000197641	SERPINB13	ENSG00000287352	LOC102724858	ENSG00000229847	EMX2OS	ENSG00000089225	TBX5	ENSG00000133067	LGR6	ENSG00000265190	ANXA8	ENSG00000124429	POF1B	ENSG00000123364	HOXC13	ENSG00000091128	LAMB4	ENSG00000125850	OVOL2	ENSG00000272681	FAM223B	ENSG00000173391	OLR1	ENSG00000102243	VGLL1	ENSG00000206075	SERPINB5	ENSG00000126778	SIX1	ENSG00000145649	GZMA	ENSG00000163359	COL6A3	ENSG00000144644	GADL1	ENSG00000239265
ENSG00000149573	MPZL2	ENSG00000135903	PAX3	ENSG00000139800	ZIC5	ENSG00000005073	HOXA11	ENSG00000170178	HOXD12	ENSG00000050555	LAMC3	ENSG00000264230	ANXA8L1	ENSG00000206075	SERPINB5	ENSG00000132746	ALDH3B2	ENSG00000228630	HOTAIR	ENSG00000145649	GZMA	ENSG00000103710	RASL12	ENSG00000279245	FAM223A	ENSG00000102243	VGLL1	ENSG00000264230	ANXA8L1	ENSG00000135903	PAX3	ENSG00000122121	XPNPEP2	ENSG00000164532	TBX20	ENSG00000050555	LAMC3	ENSG00000163092	XIRP2	ENSG00000200792	SNORA80A
ENSG00000265190	ANXA8	ENSG00000206075	SERPINB5	ENSG00000264230	ANXA8L1	ENSG00000167157	PRRX2	ENSG00000089225	TBX5	ENSG00000255399	TBX5-AS1	ENSG00000265190	ANXA8	ENSG00000135903	PAX3	ENSG00000173391	OLR1	ENSG00000143355	LHX9	ENSG00000198865	CCDC152	ENSG00000204936	CD177	ENSG00000279769		ENSG00000264230	ANXA8L1	ENSG00000137273	FOXF2	ENSG00000197641	SERPINB13	ENSG00000166743	ACSM1	ENSG00000268555		ENSG00000103710	RASL12	ENSG00000259751	TUBAP11	ENSG00000226345	ZDHHC1P1
ENSG00000133067	LGR6	ENSG00000153292	ADGRF1	ENSG00000165794	SLC39A2	ENSG00000115919	KYNU	ENSG00000110195	FOLR1	ENSG00000163359	COL6A3	ENSG00000206075	SERPINB5	ENSG00000102243	VGLL1	ENSG00000179913	B3GNT3	ENSG00000268555		ENSG00000204397	CARD16	ENSG00000145649	GZMA	ENSG00000171860	C3AR1	ENSG00000149573	MPZL2	ENSG00000139800	ZIC5	ENSG00000111335	OAS2	ENSG00000167157	PRRX2	ENSG00000237424	FOXD2-AS1	ENSG00000125850	OVOL2	ENSG00000260382		ENSG00000129170	CSRP3
ENSG00000102243	VGLL1	ENSG00000151948	GLT1D1	ENSG00000130701	RBBP8NL	ENSG00000168267	PTF1A	ENSG00000255399	TBX5-AS1	ENSG00000159184	HOXB13	ENSG00000135903	PAX3	ENSG00000139800	ZIC5	ENSG00000165794	SLC39A2	ENSG00000163359	COL6A3	ENSG00000121552	CSTA	ENSG00000163359	COL6A3	ENSG00000174171	LOC105370792	ENSG00000005102	MEOX1	ENSG00000132746	ALDH3B2	ENSG00000180818	HOXC10	ENSG00000163359	COL6A3	ENSG00000128713	HOXD11	ENSG00000128713	HOXD11	ENSG00000280326		ENSG00000140505	CYP1A2
ENSG00000135903	PAX3	ENSG00000197641	SERPINB13	ENSG00000173391	OLR1	ENSG00000122176	FMOD	ENSG00000121552	CSTA	ENSG00000168267	PTF1A	ENSG00000102243	VGLL1	ENSG00000111335	OAS2	ENSG00000182585	EPGN	ENSG00000231453	LINC01305	ENSG00000089225	TBX5	ENSG00000050555	LAMC3	ENSG00000175730		ENSG00000137273	FOXF2	ENSG00000153292	ADGRF1	ENSG00000139144	PIK3C2G	ENSG00000159184	HOXB13	ENSG00000122121	XPNPEP2	ENSG00000168267	PTF1A	ENSG00000285722	LOC124905143	ENSG00000175800	OR52B3P
ENSG00000206075	SERPINB5	ENSG00000139800	ZIC5	ENSG00000172818	OVOL1	ENSG00000106031	HOXA13	ENSG00000159184	HOXB13	ENSG00000106031	HOXA13	ENSG00000139800	ZIC5	ENSG00000153292	ADGRF1	ENSG00000130701	RBBP8NL	ENSG00000285115		ENSG00000010379	SLC6A13	ENSG00000268388	FENDRR	ENSG00000212961		ENSG00000133067	LGR6	ENSG00000206075	SERPINB5	ENSG00000148704	VAX1	ENSG00000279500		ENSG00000229847	EMX2OS	ENSG00000122121	XPNPEP2	ENSG00000100122	CRYBB1	ENSG00000229173
ENSG00000153292	ADGRF1	ENSG00000264230	ANXA8L1	ENSG00000179913	B3GNT3	ENSG00000143355	LHX9	ENSG00000287352	LOC102724858	ENSG00000143355	LHX9	ENSG00000111335	OAS2	ENSG00000137273	FOXF2	ENSG00000169469	SPRR1B	ENSG00000121742	GJB6	ENSG00000143355	LHX9	ENSG00000196090	PTPRT	ENSG00000220660		ENSG00000139800	ZIC5	ENSG00000135903	PAX3	ENSG00000197632	SERPINB2	ENSG00000005073	HOXA11	ENSG00000167157	PRRX2	ENSG00000159247		ENSG00000260891		ENSG00000263257
ENSG00000151948	GLT1D1	ENSG00000173391	OLR1	ENSG00000197632	SERPINB2	ENSG00000121075	TBX4	ENSG00000167157	PRRX2	ENSG00000164287	CDC20B	ENSG00000153292	ADGRF1	ENSG00000132746	ALDH3B2	ENSG00000095585	BLNK	ENSG00000287352	LOC102724858	ENSG00000268555		ENSG00000089225	TBX5	ENSG00000227973		ENSG00000132746	ALDH3B2	ENSG00000197641	SERPINB13	ENSG00000179913	B3GNT3	ENSG00000255399	TBX5-AS1	ENSG00000159184	HOXB13	ENSG00000142973	CYP4B1	ENSG00000220660		ENSG00000276188
ENSG00000197641	SERPINB13	ENSG00000167880	EVPL	ENSG00000166869	CHP2	ENSG00000126778	SIX1	ENSG00000237424	FOXD2-AS1	ENSG00000159247		ENSG00000137273	FOXF2	ENSG00000173391	OLR1	ENSG00000180818	HOXC10	ENSG00000106031	HOXA13	ENSG00000176076	KCNE5	ENSG00000228630	HOTAIR	ENSG00000229495		ENSG00000153292	ADGRF1	ENSG00000111335	OAS2	ENSG00000182585	EPGN	ENSG00000121742	GJB6	ENSG00000279500		ENSG00000147381	MAGEA4	ENSG00000235065	RPL24P2	ENSG00000278979
ENSG00000139800	ZIC5	ENSG00000268460	LOC93429	ENSG00000148704	VAX1	ENSG00000166743	ACSM1	ENSG00000106031	HOXA13	ENSG00000268388	FENDRR	ENSG00000132746	ALDH3B2	ENSG00000167880	EVPL	ENSG00000197632	SERPINB2	ENSG00000166743	ACSM1	ENSG00000164778	EN2	ENSG00000143355	LHX9	ENSG00000232149	FERP1	ENSG00000206075	SERPINB5	ENSG00000129538	RNASE1	ENSG00000094755	GABRP	ENSG00000259439	LINC01833	ENSG00000010379	SLC6A13	ENSG00000122176	FMOD	ENSG00000243871	RN7SL487P	ENSG00000279123
ENSG00000264230	ANXA8L1	ENSG00000129538	RNASE1	ENSG00000180818	HOXC10	ENSG00000212939		ENSG00000143355	LHX9	ENSG00000212939		ENSG00000173391	OLR1	ENSG00000137648	TMPRSS4	ENSG00000128710	HOXD10	ENSG00000255399	TBX5-AS1	ENSG00000284485	MIR205	ENSG00000122176	FMOD	ENSG00000240244		ENSG00000135903	PAX3	ENSG00000148704	VAX1	ENSG00000230937	MIR205HG	ENSG00000173391	OLR1	ENSG00000255399	TBX5-AS1	ENSG00000159184	HOXB13	ENSG00000234233		ENSG00000230321	MTCO2P27
ENSG00000111199	TRPV4	ENSG00000148704	VAX1	ENSG00000268104	SLC6A14	ENSG00000163359	COL6A3	ENSG00000180613	GSX2	ENSG00000142973	CYP4B1	ENSG00000179913	B3GNT3	ENSG00000169469	SPRR1B	ENSG00000151948	GLT1D1	ENSG00000170423	KRT78	ENSG00000199218		ENSG00000284485	MIR205	ENSG00000249961	TERB1	ENSG00000121742	GJB6	ENSG00000135925	WNT10A	ENSG00000095585	BLNK	ENSG00000106031	HOXA13	ENSG00000259439	LINC01833	ENSG00000279500		ENSG00000259528		ENSG00000250651
ENSG00000130701	RBBP8NL	ENSG00000149418	ST14	ENSG00000094755	GABRP	ENSG00000137273	FOXF2	ENSG00000050555	LAMC3	ENSG00000228630	HOTAIR	ENSG00000121742	GJB6	ENSG00000175315	CST6	ENSG00000109101	FOXN1	ENSG00000278891		ENSG00000223569	USP17L15	ENSG00000142973	CYP4B1	ENSG00000258586	LINC02274	ENSG00000197641	SERPINB13	ENSG00000149418	ST14	ENSG00000109101	FOXN1	ENSG00000137273	FOXF2	ENSG00000050555	LAMC3	ENSG00000156127	BATF	ENSG00000268635		ENSG00000266392	MIR4740
ENSG00000173391	OLR1	ENSG00000169469	SPRR1B	ENSG00000182585	EPGN	ENSG00000228630	HOTAIR	ENSG00000010379	SLC6A13	ENSG00000280362		ENSG00000111199	TRPV4	ENSG00000128710	HOXD10	ENSG00000230937	MIR205HG	ENSG00000115919	KYNU	ENSG00000285115		ENSG00000269516		ENSG00000258736		ENSG00000111335	OAS2	ENSG00000167880	EVPL	ENSG00000137440	FGFBP1	ENSG00000129009	ISLR	ENSG00000267577	DNAAF3-AS1	ENSG00000255399	TBX5-AS1	ENSG00000225952		ENSG00000214381	LINC00488
ENSG00000179913	B3GNT3	ENSG00000175315	CST6	ENSG00000064195	DLX3	ENSG00000121742	GJB6	ENSG00000005102	MEOX1	ENSG00000109705	NKX3-2	ENSG00000175793	SFN	ENSG00000151948	GLT1D1	ENSG00000268104	SLC6A14	ENSG00000164778	EN2	ENSG00000284640	LOC105378644	ENSG00000285115		ENSG00000279609		ENSG00000129538	RNASE1	ENSG00000137648	TMPRSS4	ENSG00000128383	APOBEC3A	ENSG00000280916		ENSG00000106031	HOXA13	ENSG00000268388	FENDRR	ENSG00000226709	FGF12-AS3	ENSG00000237026
ENSG00000121742	GJB6	ENSG00000137440	FGFBP1	ENSG00000169469	SPRR1B	ENSG00000129455	KLK8	ENSG00000164778	EN2	ENSG00000129455	KLK8	ENSG00000182585	EPGN	ENSG00000149418	ST14	ENSG00000094755	GABRP	ENSG00000167157	PRRX2	ENSG00000287352	LOC102724858	ENSG00000106031	HOXA13	ENSG00000287474		ENSG00000180818	HOXC10	ENSG00000109101	FOXN1	ENSG00000169469	SPRR1B	ENSG00000255398	HCAR3	ENSG00000163993	S100P	ENSG00000280362		ENSG00000235497		ENSG00000258256
ENSG00000166869	CHP2	ENSG00000135925	WNT10A	ENSG00000230937	MIR205HG	ENSG00000050555	LAMC3	ENSG00000176076	KCNE5	ENSG00000225087	LOC105378798	ENSG00000137648	TMPRSS4	ENSG00000109101	FOXN1	ENSG00000185479	KRT6B	ENSG00000010379	SLC6A13	ENSG00000106031	HOXA13	ENSG00000255399	TBX5-AS1	ENSG00000212569		ENSG00000171345	KRT19	ENSG00000137440	FGFBP1	ENSG00000185479	KRT6B	ENSG00000124882	EREG	ENSG00000164778	EN2	ENSG00000269516		ENSG00000237135	DDX10P1	ENSG00000260865
ENSG00000171345	KRT19	ENSG00000109101	FOXN1	ENSG00000137440	FGFBP1	ENSG00000122121	XPNPEP2	ENSG00000128713	HOXD11	ENSG00000128713	HOXD11	ENSG00000130701	RBBP8NL	ENSG00000135925	WNT10A	ENSG00000077274	CAPN6	ENSG00000196967	ZNF585A	ENSG00000229847	EMX2OS	ENSG00000170423	KRT78	ENSG00000224272	LOC124905349	ENSG00000148704	VAX1	ENSG00000128383	APOBEC3A	ENSG00000232316	LINC02518	ENSG00000050555	LAMC3	ENSG00000005102	MEOX1	ENSG00000254951	LOC283299	ENSG00000279030		ENSG00000271849
ENSG00000282304	MALL	ENSG00000128710	HOXD10	ENSG00000109101	FOXN1	ENSG00000124882	EREG	ENSG00000250133	HOXC-AS2	ENSG00000250133	HOXC-AS2	ENSG00000169469	SPRR1B	ENSG00000129538	RNASE1	ENSG00000168907	PLA2G4F	ENSG00000255398	HCAR3	ENSG00000255399	TBX5-AS1	ENSG00000280362		ENSG00000231395		ENSG00000175793	SFN	ENSG00000121742	GJB6	ENSG00000005001	PRSS22	ENSG00000010379	SLC6A13	ENSG00000110195	FOLR1	ENSG00000106031	HOXA13	ENSG00000288050		ENSG00000204814
ENSG00000129538	RNASE1	ENSG00000121742	GJB6	ENSG00000128710	HOXD10	ENSG00000167785	ZNF558	ENSG00000198865	CCDC152	ENSG00000122176	FMOD	ENSG00000171345	KRT19	ENSG00000185479	KRT6B	ENSG00000172818	OVOL1	ENSG00000119919	NKX2-3	ENSG00000170423	KRT78	ENSG00000139800	ZIC5	ENSG00000233205		ENSG00000179913	B3GNT3	ENSG00000169469	SPRR1B	ENSG00000135925	WNT10A	ENSG00000196967	ZNF585A	ENSG00000223569	USP17L15	ENSG00000245680	ZNF585B	ENSG00000178997	EXD1	ENSG00000224406	LINC02052
ENSG00000175793	SFN	ENSG00000118194	TNNT2	ENSG00000118194	TNNT2	ENSG00000186847	KRT14	ENSG00000122121	XPNPEP2	ENSG00000122121	XPNPEP2	ENSG00000005102	MEOX1	ENSG00000121742	GJB6	ENSG00000255398	HCAR3	ENSG00000186847	KRT14	ENSG00000050555	LAMC3	ENSG00000245680	ZNF585B	ENSG00000244018	RPL35P6	ENSG00000182585	EPGN	ENSG00000185479	KRT6B	ENSG00000255398	HCAR3	ENSG00000169474	SPRR1A	ENSG00000284485	MIR205	ENSG00000284485	MIR205	ENSG00000201831	SNORD115-1	ENSG00000233205
ENSG00000148704	VAX1	ENSG00000128383	APOBEC3A	ENSG00000077274	CAPN6	ENSG00000261437		ENSG00000167785	ZNF558	ENSG00000167785	ZNF558	ENSG00000180818	HOXC10	ENSG00000232316	LINC02518	ENSG00000232316	LINC02518	ENSG00000254139	LINC03018	ENSG00000167157	PRRX2	ENSG00000167785	ZNF558	ENSG00000249417		ENSG00000128422	KRT17	ENSG00000232316	LINC02518	ENSG00000172818	OVOL1	ENSG00000189058	APOD	ENSG00000213328		ENSG00000139800	ZIC5	ENSG00000229060		ENSG00000233296	TMEM18-DT
ENSG00000180818	HOXC10	ENSG00000005001	PRSS22	ENSG00000128383	APOBEC3A	ENSG00000129009	ISLR	ENSG00000261437		ENSG00000245680	ZNF585B	ENSG00000151948	GLT1D1	ENSG00000005001	PRSS22	ENSG00000005001	PRSS22	ENSG00000167785	ZNF558	ENSG00000119919	NKX2-3	ENSG00000168267	PTF1A	ENSG00000262402		ENSG00000137648	TMPRSS4	ENSG00000005001	PRSS22	ENSG00000268104	SLC6A14	ENSG00000164778	EN2	ENSG00000255983		ENSG00000164283	ESM1	ENSG00000229495		ENSG00000286511
ENSG00000268104	SLC6A14	ENSG00000150048	CLEC1A	ENSG00000005001	PRSS22	ENSG00000255398	HCAR3	ENSG00000278193		ENSG00000248555	LINC01339	ENSG00000128422	KRT17	ENSG00000163218	PGLYRP4	ENSG00000163218	PGLYRP4	ENSG00000129009	ISLR	ENSG00000237424	FOXD2-AS1	ENSG00000159618	ADGRG5	ENSG00000149798	CDC42EP2	ENSG00000111199	TRPV4	ENSG00000175315	CST6	ENSG00000149418	ST14	ENSG00000121075	TBX4	ENSG00000169474	SPRR1A	ENSG00000169474	SPRR1A	ENSG00000261524	ABCB10P3	ENSG00000205696	ADARB2-AS1
ENSG00000128422	KRT17	ENSG00000132746	ALDH3B2	ENSG00000255398	HCAR3	ENSG00000272763	LINC03057	ENSG00000175730		ENSG00000254951	LOC283299	ENSG00000268104	SLC6A14	ENSG00000086205	FOLH1	ENSG00000086205	FOLH1	ENSG00000124882	EREG	ENSG00000254139	LINC03018	ENSG00000163283	ALPP	ENSG00000199218		ENSG00000128383	APOBEC3A	ENSG00000127954	STEAP4	ENSG00000166869	CHP2	ENSG00000143355	LHX9	ENSG00000121742	GJB6	ENSG00000143355	LHX9	ENSG00000263445	MIR4450	ENSG00000233708
ENSG00000182585	EPGN	ENSG00000127954	STEAP4	ENSG00000150048	CLEC1A	ENSG00000164778	EN2	ENSG00000163993	S100P	ENSG00000284485	MIR205	ENSG00000129538	RNASE1	ENSG00000137440	FGFBP1	ENSG00000137440	FGFBP1	ENSG00000168267	PTF1A	ENSG00000167785	ZNF558	ENSG00000279500		ENSG00000213287	LOC101929104	ENSG00000189334	S100A14	ENSG00000129354	AP1M2	ENSG00000077274	CAPN6	ENSG00000170423	KRT78	ENSG00000143355	LHX9	ENSG00000170423	KRT78	ENSG00000280375		ENSG00000237212
ENSG00000064195	DLX3	ENSG00000137648	TMPRSS4	ENSG00000132746	ALDH3B2	ENSG00000153002	CPB1	ENSG00000284485	MIR205	ENSG00000272763	LINC03057	ENSG00000282304	MALL	ENSG00000127954	STEAP4	ENSG00000175793	SFN	ENSG00000137273	FOXF2	ENSG00000126231	PROZ	ENSG00000109705	NKX3-2	ENSG00000231548	OR55B1P	ENSG00000169469	SPRR1B	ENSG00000171345	KRT19	ENSG00000135374	ELF5	ENSG00000185686	PRAME	ENSG00000170423	KRT78	ENSG00000182898	TCHHL1	ENSG00000286658	LOC124901632	ENSG00000251408
ENSG00000169469	SPRR1B	ENSG00000169035	KLK7	ENSG00000169035	KLK7	ENSG00000243566	UPK3B	ENSG00000272763	LINC03057	ENSG00000258586	LINC02274	ENSG00000185479	KRT6B	ENSG00000169035	KLK7	ENSG00000164093	PITX2	ENSG00000050555	LAMC3	ENSG00000163993	S100P	ENSG00000129455	KLK8	ENSG00000240376	RPS8P8	ENSG00000185479	KRT6B	ENSG00000151948	GLT1D1	ENSG00000121742	GJB6	ENSG00000254139	LINC03018	ENSG00000182898	TCHHL1	ENSG00000224287		ENSG00000158473	CD1D	ENSG00000259573
ENSG00000276850	ANXA8	ENSG00000180353	HCLS1	ENSG00000171631	P2RY6	ENSG00000196967	ZNF585A	ENSG00000252036	RN7SKP288	ENSG00000139800	ZIC5	ENSG00000185960	SHOX	ENSG00000175793	SFN	ENSG00000169035	KLK7	ENSG00000163283	ALPP	ENSG00000279500		ENSG00000169507	SLC38A11	ENSG00000253932		ENSG00000184363	PKP3	ENSG00000163218	PGLYRP4	ENSG00000175793	SFN	ENSG00000234593	KAZN-AS1	ENSG00000185686	PRAME	ENSG00000287025		ENSG00000218690	H2AC10P	ENSG00000267577	DNAAF3-AS1
ENSG00000189334	S100A14	ENSG00000185479	KRT6B	ENSG00000142273	CBLC	ENSG00000010379	SLC6A13	ENSG00000287229		ENSG00000164283	ESM1	ENSG00000168907	PLA2G4F	ENSG00000112238	PRDM13	ENSG00000142273	CBLC	ENSG00000279500		ENSG00000169507	SLC38A11	ENSG00000273994		ENSG00000257384		ENSG00000060558	GNA15	ENSG00000071909	MYO3B	ENSG00000151948	GLT1D1	ENSG00000234233		ENSG00000254139	LINC03018	ENSG00000121742	GJB6	ENSG00000240106	RN7SL146P	ENSG00000277324
ENSG00000118194	TNNT2	ENSG00000171345	KRT19	ENSG00000185479	KRT6B	ENSG00000249116		ENSG00000130234	ACE2	ENSG00000159618	ADGRG5	ENSG00000189334	S100A14	ENSG00000150048	CLEC1A	ENSG00000112238	PRDM13	ENSG00000173391	OLR1	ENSG00000121742	GJB6	ENSG00000234276	SDR42E1P3	ENSG00000261465	COQ7-DT	ENSG00000232316	LINC02518	ENSG00000096006	CRISP3	ENSG00000163218	PGLYRP4	ENSG00000287352	LOC102724858	ENSG00000286385		ENSG00000223841		ENSG00000248211	TRPC7-AS1	ENSG00000286472
ENSG00000128383	APOBEC3A	ENSG00000232316	LINC02518	ENSG00000232316	LINC02518	ENSG00000173391	OLR1	ENSG00000171860	C3AR1	ENSG00000170423	KRT78	ENSG00000255398	HCAR3	ENSG00000148704	VAX1	ENSG00000135925	WNT10A	ENSG00000129455	KLK8	ENSG00000116031	CD207	ENSG00000156127	BATF	ENSG00000263257		ENSG00000276850	ANXA8	ENSG00000118194	TNNT2	ENSG00000096006	CRISP3	ENSG00000204936	CD177	ENSG00000234702		ENSG00000234233		ENSG00000250733	C8orf17	ENSG00000179799	OR7E22P
ENSG00000255398	HCAR3	ENSG00000071909	MYO3B	ENSG00000135925	WNT10A	ENSG00000268555		ENSG00000249116		ENSG00000287229		ENSG00000232316	LINC02518	ENSG00000171345	KRT19	ENSG00000121742	GJB6	ENSG00000169507	SLC38A11	ENSG00000231395		ENSG00000225087	LOC105378798	ENSG00000283148		ENSG00000255398	HCAR3	ENSG00000128710	HOXD10	ENSG00000128422	KRT17	ENSG00000129455	KLK8	ENSG00000287352	LOC102724858	ENSG00000267577	DNAAF3-AS1	ENSG00000271849		ENSG00000212567	LOC124900202
ENSG00000150048	CLEC1A	ENSG00000112238	PRDM13	ENSG00000121742	GJB6	ENSG00000204936	CD177	ENSG00000271079	CTAGE15	ENSG00000255167	NELL1-AS1	ENSG00000184363	PKP3	ENSG00000071909	MYO3B	ENSG00000150048	CLEC1A	ENSG00000043355	ZIC2	ENSG00000234276	SDR42E1P3	ENSG00000250133	HOXC-AS2	ENSG00000285786		ENSG00000268104	SLC6A14	ENSG00000175793	SFN	ENSG00000142273	CBLC	ENSG00000228630	HOTAIR	ENSG00000136574	GATA4	ENSG00000129455	KLK8	ENSG00000273998		ENSG00000236007	MTCO1P46
ENSG00000132746	ALDH3B2	ENSG00000136695	IL36RN	ENSG00000149418	ST14	ENSG00000170423	KRT78	ENSG00000121742	GJB6	ENSG00000156127	BATF	ENSG00000060558	GNA15	ENSG00000129354	AP1M2	ENSG00000148704	VAX1	ENSG00000249116		ENSG00000125492	BARHL1	ENSG00000254951	LOC283299	ENSG00000212181	LOC124900532	ENSG00000185960	SHOX	ENSG00000164287	CDC20B	ENSG00000118194	TNNT2	ENSG00000279756		ENSG00000176076	KCNE5	ENSG00000136574	GATA4	ENSG00000280134		ENSG00000243083	LINC00870
ENSG00000043355	ZIC2	ENSG00000163218	PGLYRP4	ENSG00000175793	SFN	ENSG00000224750		ENSG00000268555		ENSG00000242550	SERPINB10	ENSG00000163218	PGLYRP4	ENSG00000159247		ENSG00000149418	ST14	ENSG00000227370		ENSG00000250133	HOXC-AS2	ENSG00000164283	ESM1	ENSG00000230399	RBBP8P1	ENSG00000043355	ZIC2	ENSG00000169035	KLK7	ENSG00000128710	HOXD10	ENSG00000285115		ENSG00000180613	GSX2	ENSG00000228630	HOTAIR	ENSG00000286035		ENSG00000243986	ENO1P3
ENSG00000137648	TMPRSS4	ENSG00000123388	HOXC11	ENSG00000112238	PRDM13	ENSG00000189058	APOD	ENSG00000164035	EMCN	ENSG00000121742	GJB6	ENSG00000043355	ZIC2	ENSG00000136695	IL36RN	ENSG00000166869	CHP2	ENSG00000280916		ENSG00000180613	GSX2	ENSG00000121742	GJB6	ENSG00000239215	RPL27P12	ENSG00000166869	CHP2	ENSG00000112238	PRDM13	ENSG00000089225	TBX5	ENSG00000043355	ZIC2	ENSG00000279756		ENSG00000279756		ENSG00000237115	LOC100421775	ENSG00000254616
ENSG00000184363	PKP3	ENSG00000157551	KCNJ15	ENSG00000136695	IL36RN	ENSG00000287944		ENSG00000170370	EMX2	ENSG00000278193		ENSG00000276850	ANXA8	ENSG00000164287	CDC20B	ENSG00000128422	KRT17	ENSG00000184302	SIX6	ENSG00000278891		ENSG00000184302	SIX6	ENSG00000243256		ENSG00000151948	GLT1D1	ENSG00000128422	KRT17	ENSG00000169035	KLK7	ENSG00000112837	TBX18	ENSG00000285115		ENSG00000285115		ENSG00000279609		ENSG00000256870	SLC5A8
ENSG00000169035	KLK7	ENSG00000175793	SFN	ENSG00000163218	PGLYRP4	ENSG00000237115	LOC100421775	ENSG00000170423	KRT78	ENSG00000103710	RASL12	ENSG00000164093	PITX2	ENSG00000170178	HOXD12	ENSG00000243620	LOC112268449	ENSG00000136689	IL1RN	ENSG00000110195	FOLR1	ENSG00000235505		ENSG00000243498		ENSG00000163218	PGLYRP4	ENSG00000086205	FOLH1	ENSG00000112238	PRDM13	ENSG00000167785	ZNF558	ENSG00000113430	IRX4	ENSG00000113430	IRX4	ENSG00000130612		ENSG00000260053	ABCB10P4
ENSG00000180353	HCLS1	ENSG00000182795	C1orf116	ENSG00000243620	LOC112268449	ENSG00000242550	SERPINB10	ENSG00000166869	CHP2	ENSG00000169474	SPRR1A	ENSG00000070190	DAPP1	ENSG00000180353	HCLS1	ENSG00000175315	CST6	ENSG00000277199		ENSG00000249116		ENSG00000128710	HOXD10	ENSG00000248779		ENSG00000096006	CRISP3	ENSG00000180353	HCLS1	ENSG00000171345	KRT19	ENSG00000247287	PRKCH-AS1	ENSG00000164287	CDC20B	ENSG00000167785	ZNF558	ENSG00000131982		ENSG00000261524	ABCB10P3
ENSG00000185479	KRT6B	ENSG00000129354	AP1M2	ENSG00000128422	KRT17	ENSG00000043355	ZIC2	ENSG00000242550	SERPINB10	ENSG00000196917	HCAR1	ENSG00000169035	KLK7	ENSG00000137699	TRIM29	ENSG00000136695	IL36RN	ENSG00000109101	FOXN1	ENSG00000130234	ACE2	ENSG00000136689	IL1RN	ENSG00000286234		ENSG00000118194	TNNT2	ENSG00000170178	HOXD12	ENSG00000064195	DLX3	ENSG00000263745	LOC105371956	ENSG00000167785	ZNF558	ENSG00000276476	LINC00540	ENSG00000237026		ENSG00000272681	FAM223B
ENSG00000232316	LINC02518	ENSG00000086205	FOLH1	ENSG00000123388	HOXC11	ENSG00000169474	SPRR1A	ENSG00000125492	BARHL1	ENSG00000175730		ENSG00000112238	PRDM13	ENSG00000128422	KRT17	ENSG00000170178	HOXD12	ENSG00000199218		ENSG00000271079	CTAGE15	ENSG00000278891		ENSG00000212567	LOC124900202	ENSG00000089225	TBX5	ENSG00000137699	TRIM29	ENSG00000164093	PITX2	ENSG00000183160	TMEM119	ENSG00000170370	EMX2	ENSG00000159618	ADGRG5	ENSG00000226345	ZDHHC1P1	ENSG00000279245	FAM223A
ENSG00000167880	EVPL	ENSG00000128422	KRT17	ENSG00000171345	KRT19	ENSG00000254139	LINC03018	ENSG00000169474	SPRR1A	ENSG00000235505		ENSG00000150048	CLEC1A	ENSG00000163209	SPRR3	ENSG00000171345	KRT19	ENSG00000234276	SDR42E1P3	ENSG00000005102	MEOX1	ENSG00000113430	IRX4	ENSG00000225905		ENSG00000164287	CDC20B	ENSG00000136695	IL36RN	ENSG00000086205	FOLH1	ENSG00000069011	PITX1	ENSG00000276476	LINC00540	ENSG00000263745	LOC105371956	ENSG00000239332		ENSG00000285681
ENSG00000112238	PRDM13	ENSG00000137699	TRIM29	ENSG00000164093	PITX2	ENSG00000280916		ENSG00000196917	HCAR1	ENSG00000113430	IRX4	ENSG00000148704	VAX1	ENSG00000182795	C1orf116	ENSG00000253313	C1orf210	ENSG00000112837	TBX18	ENSG00000184302	SIX6	ENSG00000043355	ZIC2	ENSG00000226984	RPL26P10	ENSG00000169035	KLK7	ENSG00000155622	XAGE2	ENSG00000253313	C1orf210	ENSG00000231453	LINC01305	ENSG00000285090	COL1A2-AS1	ENSG00000188883	KLRG2	ENSG00000241186	CRIPTO	ENSG00000259821
ENSG00000136695	IL36RN	ENSG00000227121		ENSG00000145649	GZMA	ENSG00000184302	SIX6	ENSG00000235505		ENSG00000184302	SIX6	ENSG00000167880	EVPL	ENSG00000123388	HOXC11	ENSG00000184363	PKP3	ENSG00000153266	FEZF2	ENSG00000235505		ENSG00000237665	GRM7-AS2	ENSG00000233668	RPS8P9	ENSG00000112238	PRDM13	ENSG00000182795	C1orf116	ENSG00000170178	HOXD12	ENSG00000249116		ENSG00000116031	CD207	ENSG00000259869		ENSG00000243592	RPL17P22	ENSG00000286946
ENSG00000163218	PGLYRP4	ENSG00000087128	TMPRSS11E	ENSG00000168907	PLA2G4F	ENSG00000105492	SIGLEC6	ENSG00000254139	LINC03018	ENSG00000251188		ENSG00000166869	CHP2	ENSG00000157551	KCNJ15	ENSG00000165272	AQP3	ENSG00000185686	PRAME	ENSG00000278979		ENSG00000231924	PSG1	ENSG00000285749		ENSG00000064195	DLX3	ENSG00000150048	CLEC1A	ENSG00000184363	PKP3	ENSG00000168079	SCARA5	ENSG00000259751	TUBAP11	ENSG00000235505		ENSG00000261465	COQ7-DT	ENSG00000213287	LOC101929104
ENSG00000123388	HOXC11	ENSG00000165685	TMEM52B	ENSG00000086205	FOLH1	ENSG00000113196	HAND1	ENSG00000260325	HSPB9	ENSG00000280375		ENSG00000065618	COL17A1	ENSG00000155622	XAGE2	ENSG00000123388	HOXC11	ENSG00000189058	APOD	ENSG00000164287	CDC20B	ENSG00000257384		ENSG00000185823	NPAP1	ENSG00000164093	PITX2	ENSG00000157551	KCNJ15	ENSG00000205221	VIT	ENSG00000258662		ENSG00000261145		ENSG00000043355	ZIC2	ENSG00000185823	NPAP1	ENSG00000262884	LOC101927911
ENSG00000065618	COL17A1	ENSG00000163209	SPRR3	ENSG00000129465	RIPK3	ENSG00000112837	TBX18	ENSG00000231047	GCNT1P3	ENSG00000105492	SIGLEC6	ENSG00000136695	IL36RN	ENSG00000096006	CRISP3	ENSG00000171631	P2RY6	ENSG00000136514	RTP4	ENSG00000134853	PDGFRA	ENSG00000274618	H4C6	ENSG00000201831	SNORD115-1	ENSG00000167880	EVPL	ENSG00000163209	SPRR3	ENSG00000165272	AQP3	ENSG00000109101	FOXN1	ENSG00000125492	BARHL1	ENSG00000266392	MIR4740	ENSG00000212181	LOC124900532	ENSG00000091704	CPA1
ENSG00000164093	PITX2	ENSG00000186529	CYP4F3	ENSG00000165272	AQP3	ENSG00000173597	SULT1B1	ENSG00000242507		ENSG00000113196	HAND1	ENSG00000164287	CDC20B	ENSG00000118194	TNNT2	ENSG00000155622	XAGE2	ENSG00000151005	TKTL2	ENSG00000249417		ENSG00000156006	NAT2	ENSG00000233977		ENSG00000180353	HCLS1	ENSG00000261068		ENSG00000171631	P2RY6	ENSG00000137440	FGFBP1	ENSG00000188883	KLRG2	ENSG00000109705	NKX3-2	ENSG00000224751		ENSG00000175485	OR52W1
ENSG00000070190	DAPP1	ENSG00000123364	HOXC13	ENSG00000227121		ENSG00000137440	FGFBP1	ENSG00000113430	IRX4	ENSG00000157111	TMEM171	ENSG00000170178	HOXD12	ENSG00000012124	CD22	ENSG00000096006	CRISP3	ENSG00000156006	NAT2	ENSG00000109101	FOXN1	ENSG00000249098		ENSG00000235445		ENSG00000065618	COL17A1	ENSG00000123364	HOXC13	ENSG00000205420	KRT6A	ENSG00000132464	ENAM	ENSG00000198865	CCDC152	ENSG00000163046	ANKRD30BL	ENSG00000232778	RPL23AP50	ENSG00000239332
ENSG00000168907	PLA2G4F	ENSG00000145103	ILDR1	ENSG00000175315	CST6	ENSG00000279500		ENSG00000184302	SIX6	ENSG00000276476	LINC00540	ENSG00000180353	HCLS1	ENSG00000065618	COL17A1	ENSG00000118194	TNNT2	ENSG00000147138	GPR174	ENSG00000113430	IRX4	ENSG00000277213	SDR42E1P2	ENSG00000237693	IRGM	ENSG00000070190	DAPP1	ENSG00000123388	HOXC11	ENSG00000136695	IL36RN	ENSG00000159337	PLA2G4D	ENSG00000252036	RN7SKP288	ENSG00000260426		ENSG00000242586	HYDINP1	ENSG00000258736
ENSG00000165272	AQP3	ENSG00000155622	XAGE2	ENSG00000087128	TMPRSS11E	ENSG00000109101	FOXN1	ENSG00000234653	LRRTM4-AS1	ENSG00000142700	DMRTA2	ENSG00000165272	AQP3	ENSG00000261068		ENSG00000183378	OVCH2	ENSG00000169474	SPRR1A	ENSG00000130595	TNNT3	ENSG00000147138	GPR174	ENSG00000243871	RN7SL487P	ENSG00000165272	AQP3	ENSG00000124205	EDN3	ENSG00000155622	XAGE2	ENSG00000178860	MSC	ENSG00000213683		ENSG00000274618	H4C6	ENSG00000267703		ENSG00000280098
ENSG00000163898	LIPH	ENSG00000065618	COL17A1	ENSG00000165685	TMEM52B	ENSG00000125879	OTOR	ENSG00000237115	LOC100421775	ENSG00000152672	CLEC4F	ENSG00000163898	LIPH	ENSG00000159184	HOXB13	ENSG00000205221	VIT	ENSG00000243137	PSG4	ENSG00000185686	PRAME	ENSG00000169474	SPRR1A	ENSG00000255480		ENSG00000163898	LIPH	ENSG00000186529	CYP4F3	ENSG00000150048	CLEC1A	ENSG00000170477	KRT4	ENSG00000229243	LINC01981	ENSG00000205696	ADARB2-AS1	ENSG00000278880		ENSG00000286068
ENSG00000204397	CARD16	ENSG00000205325		ENSG00000205420	KRT6A	ENSG00000136689	IL1RN	ENSG00000267703		ENSG00000043355	ZIC2	ENSG00000123388	HOXC11	ENSG00000186529	CYP4F3	ENSG00000205420	KRT6A	ENSG00000183160	TMEM119	ENSG00000213287	LOC101929104	ENSG00000227403	LINC01806	ENSG00000286658	LOC124901632	ENSG00000135925	WNT10A	ENSG00000121552	CSTA	ENSG00000168907	PLA2G4F	ENSG00000105492	SIGLEC6	ENSG00000134853	PDGFRA	ENSG00000259440		ENSG00000279637		ENSG00000221203	MIR1262
ENSG00000087128	TMPRSS11E	ENSG00000229847	EMX2OS	ENSG00000184363	PKP3	ENSG00000165118	QNG1	ENSG00000105492	SIGLEC6	ENSG00000279500		ENSG00000155622	XAGE2	ENSG00000128713	HOXD11	ENSG00000137699	TRIM29	ENSG00000226291		ENSG00000233668	RPS8P9	ENSG00000243137	PSG4	ENSG00000288544		ENSG00000170178	HOXD12	ENSG00000065618	COL17A1	ENSG00000179059	ZFP42	ENSG00000153002	CPB1	ENSG00000069011	PITX1	ENSG00000105492	SIGLEC6	ENSG00000233668	RPS8P9	ENSG00000232586	KIAA1614-AS1
ENSG00000185960	SHOX	ENSG00000170178	HOXD12	ENSG00000135374	ELF5	ENSG00000180772	AGTR2	ENSG00000113196	HAND1	ENSG00000274618	H4C6	ENSG00000096006	CRISP3	ENSG00000165685	TMEM52B	ENSG00000159184	HOXB13	ENSG00000267737		ENSG00000273994		ENSG00000142700	DMRTA2	ENSG00000226291		ENSG00000205221	VIT	ENSG00000164283	ESM1	ENSG00000163207	IVL	ENSG00000163283	ALPP	ENSG00000223841		ENSG00000163283	ALPP	ENSG00000235816		ENSG00000236327
ENSG00000186529	CYP4F3	ENSG00000182107	TMEM30B	ENSG00000155622	XAGE2	ENSG00000214146	LINC02026	ENSG00000242767	ZBTB20-AS4	ENSG00000128710	HOXD10	ENSG00000118194	TNNT2	ENSG00000134827	TCN1	ENSG00000128713	HOXD11	ENSG00000170477	KRT4	ENSG00000242507		ENSG00000105492	SIGLEC6	ENSG00000233010		ENSG00000136695	IL36RN	ENSG00000182107	TMEM30B	ENSG00000109321	AREG	ENSG00000186847	KRT14	ENSG00000249116		ENSG00000179031		ENSG00000252652		ENSG00000237135	DDX10P1
ENSG00000145103	ILDR1	ENSG00000124205	EDN3	ENSG00000231535	LINC00278	ENSG00000246225		ENSG00000130595	TNNT3	ENSG00000136689	IL1RN	ENSG00000205221	VIT	ENSG00000145103	ILDR1	ENSG00000104413	ESRP1	ENSG00000105492	SIGLEC6	ENSG00000231924	PSG1	ENSG00000179031		ENSG00000237194		ENSG00000155622	XAGE2	ENSG00000019169	MARCO	ENSG00000123388	HOXC11	ENSG00000227755		ENSG00000227471	AKR1B15	ENSG00000187855	ASCL4	ENSG00000255964	HSPD1P12	ENSG00000279653
ENSG00000259439	LINC01833	ENSG00000273760		ENSG00000104413	ESRP1	ENSG00000288544		ENSG00000134853	PDGFRA	ENSG00000180772	AGTR2	ENSG00000135925	WNT10A	ENSG00000124205	EDN3	ENSG00000165685	TMEM52B	ENSG00000173597	SULT1B1	ENSG00000273849	SDR42E1P4	ENSG00000189433	GJB4	ENSG00000243094		ENSG00000204397	CARD16	ENSG00000227121		ENSG00000137699	TRIM29	ENSG00000230316	FEZF1-AS1	ENSG00000235505		ENSG00000230316	FEZF1-AS1	ENSG00000258536		ENSG00000285827
ENSG00000135925	WNT10A	ENSG00000096006	CRISP3	ENSG00000115221	ITGB6	ENSG00000005102	MEOX1	ENSG00000276476	LINC00540	ENSG00000188883	KLRG2	ENSG00000259439	LINC01833	ENSG00000182107	TMEM30B	ENSG00000122176	FMOD	ENSG00000155918	RAET1L	ENSG00000277213	SDR42E1P2	ENSG00000271892		ENSG00000249098		ENSG00000282304	MALL	ENSG00000165685	TMEM52B	ENSG00000122176	FMOD	ENSG00000261437		ENSG00000130595	TNNT3	ENSG00000237665	GRM7-AS2	ENSG00000091704	CPA1	ENSG00000155918	RAET1L
ENSG00000060558	GNA15	ENSG00000132698	RAB25	ENSG00000205325		ENSG00000170477	KRT4	ENSG00000110665	C11orf21	ENSG00000179046	TRIML2	ENSG00000159184	HOXB13	ENSG00000005073	HOXA11	ENSG00000064195	DLX3	ENSG00000245680	ZNF585B	ENSG00000147138	GPR174	ENSG00000242550	SERPINB10	ENSG00000250866		ENSG00000150048	CLEC1A	ENSG00000087128	TMPRSS11E	ENSG00000104413	ESRP1	ENSG00000267577	DNAAF3-AS1	ENSG00000109101	FOXN1	ENSG00000143556	S100A7	ENSG00000200792	SNORA80A	ENSG00000233236
ENSG00000155622	XAGE2	ENSG00000255399	TBX5-AS1	ENSG00000170178	HOXD12	ENSG00000287425		ENSG00000234942	GRID1-AS1	ENSG00000215381		ENSG00000186529	CYP4F3	ENSG00000177494	ZBED2	ENSG00000125850	OVOL2	ENSG00000153002	CPB1	ENSG00000169474	SPRR1A	ENSG00000272763	LINC03057	ENSG00000252412		ENSG00000168907	PLA2G4F	ENSG00000145103	ILDR1	ENSG00000175315	CST6	ENSG00000245680	ZNF585B	ENSG00000225857		ENSG00000226237	GAS1RR	ENSG00000223152	RNU4-88P	ENSG00000117009	KMO
ENSG00000231535	LINC00278	ENSG00000164283	ESM1	ENSG00000179059	ZFP42	ENSG00000142700	DMRTA2	ENSG00000276403		ENSG00000224750		ENSG00000128713	HOXD11	ENSG00000164283	ESM1	ENSG00000134827	TCN1	ENSG00000159337	PLA2G4D	ENSG00000224307		ENSG00000287757		ENSG00000254579	LOC100419712	ENSG00000109321	AREG	ENSG00000132698	RAB25	ENSG00000121552	CSTA	ENSG00000173597	SULT1B1	ENSG00000180178		ENSG00000233682	FNDC1-AS1	ENSG00000234358	RPL7AP42	ENSG00000233977
ENSG00000170178	HOXD12	ENSG00000121552	CSTA	ENSG00000125850	OVOL2	ENSG00000287229		ENSG00000279637		ENSG00000234942	GRID1-AS1	ENSG00000077274	CAPN6	ENSG00000132698	RAB25	ENSG00000145649	GZMA	ENSG00000178860	MSC	ENSG00000227403	LINC01806	ENSG00000261821		ENSG00000270799		ENSG00000123388	HOXC11	ENSG00000115919	KYNU	ENSG00000243620	LOC112268449	ENSG00000005102	MEOX1	ENSG00000105492	SIGLEC6	ENSG00000180178		ENSG00000239482	LOC105374042	ENSG00000235816
ENSG00000182107	TMEM30B	ENSG00000177494	ZBED2	ENSG00000137699	TRIM29	ENSG00000225492		ENSG00000279500		ENSG00000287836		ENSG00000178934	LGALS7	ENSG00000117595	IRF6	ENSG00000196954	CASP4	ENSG00000226281	LOC105374901	ENSG00000236268	LINC01361	ENSG00000262884	LOC101927911	ENSG00000276188		ENSG00000186529	CYP4F3	ENSG00000205420	KRT6A	ENSG00000164283	ESM1	ENSG00000124143	ARHGAP40	ENSG00000179031		ENSG00000260648		ENSG00000250017		ENSG00000236375
ENSG00000119535	CSF3R	ENSG00000159184	HOXB13	ENSG00000253313	C1orf210	ENSG00000227755		ENSG00000109101	FOXN1	ENSG00000243137	PSG4	ENSG00000164778	EN2	ENSG00000121552	CSTA	ENSG00000130595	TNNT3	ENSG00000242550	SERPINB10	ENSG00000110665	C11orf21	ENSG00000281920		ENSG00000281920		ENSG00000121552	CSTA	ENSG00000128713	HOXD11	ENSG00000115221	ITGB6	ENSG00000229276		ENSG00000230316	FEZF1-AS1	ENSG00000281196	LINC00934	ENSG00000250866		ENSG00000236940
ENSG00000125850	OVOL2	ENSG00000005073	HOXA11	ENSG00000089225	TBX5	ENSG00000243137	PSG4	ENSG00000180772	AGTR2	ENSG00000271892		ENSG00000064195	DLX3	ENSG00000104413	ESRP1	ENSG00000163207	IVL	ENSG00000272763	LINC03057	ENSG00000233296	TMEM18-DT	ENSG00000214249	CTAGE11P	ENSG00000234653	LRRTM4-AS1	ENSG00000182107	TMEM30B	ENSG00000205325		ENSG00000227121		ENSG00000136514	RTP4	ENSG00000261437		ENSG00000212939		ENSG00000254582		ENSG00000254694
ENSG00000178934	LGALS7	ENSG00000167157	PRRX2	ENSG00000096006	CRISP3	ENSG00000152672	CLEC4F	ENSG00000247011		ENSG00000263724	DLGAP1-AS3	ENSG00000125850	OVOL2	ENSG00000205420	KRT6A	ENSG00000135374	ELF5	ENSG00000137440	FGFBP1	ENSG00000254880	PKNOX2-DT	ENSG00000215381		ENSG00000255358		ENSG00000081277	PKP1	ENSG00000108244	KRT23	ENSG00000145649	GZMA	ENSG00000205946	USP17L6P	ENSG00000273551		ENSG00000227403	LINC01806	ENSG00000270257		ENSG00000256944	TMEM109-DT
ENSG00000089225	TBX5	ENSG00000115919	KYNU	ENSG00000205221	VIT	ENSG00000230399	RBBP8P1	ENSG00000264472		ENSG00000229847	EMX2OS	ENSG00000145103	ILDR1	ENSG00000019169	MARCO	ENSG00000115221	ITGB6	ENSG00000204936	CD177	ENSG00000164035	EMCN	ENSG00000277655		ENSG00000185028	LRRC14B	ENSG00000119535	CSF3R	ENSG00000165272	AQP3	ENSG00000165685	TMEM52B	ENSG00000212939		ENSG00000203837	PNLIPRP3	ENSG00000242550	SERPINB10	ENSG00000270761		ENSG00000259848
ENSG00000273760		ENSG00000117595	IRF6	ENSG00000255399	TBX5-AS1	ENSG00000237693	IRGM	ENSG00000188883	KLRG2	ENSG00000237728		ENSG00000117595	IRF6	ENSG00000087128	TMPRSS11E	ENSG00000268388	FENDRR	ENSG00000261272	MUC22	ENSG00000105492	SIGLEC6	ENSG00000206168		ENSG00000230077	MTAPP2	ENSG00000129354	AP1M2	ENSG00000122121	XPNPEP2	ENSG00000127507	ADGRE2	ENSG00000242550	SERPINB10	ENSG00000214381	LINC00488	ENSG00000112837	TBX18	ENSG00000270799		ENSG00000272473	LOC101928450
ENSG00000077274	CAPN6	ENSG00000205420	KRT6A	ENSG00000130595	TNNT3	ENSG00000242507		ENSG00000152672	CLEC4F	ENSG00000249961	TERB1	ENSG00000182107	TMEM30B	ENSG00000123364	HOXC13	ENSG00000127507	ADGRE2	ENSG00000142700	DMRTA2	ENSG00000179031		ENSG00000151005	TKTL2	ENSG00000251306	NDUFB4P2	ENSG00000114638	UPK1B	ENSG00000104413	ESRP1	ENSG00000087128	TMPRSS11E	ENSG00000243566	UPK3B	ENSG00000233668	RPS8P9	ENSG00000259528		ENSG00000282865		ENSG00000288544
ENSG00000096006	CRISP3	ENSG00000104413	ESRP1	ENSG00000164283	ESM1	ENSG00000245680	ZNF585B	ENSG00000287985		ENSG00000169507	SLC38A11	ENSG00000204397	CARD16	ENSG00000165272	AQP3	ENSG00000129465	RIPK3	ENSG00000197915	HRNR	ENSG00000148513	ANKRD30A	ENSG00000226291		ENSG00000115590	IL1R2	ENSG00000087128	TMPRSS11E	ENSG00000229847	EMX2OS	ENSG00000125850	OVOL2	ENSG00000261272	MUC22	ENSG00000258662		ENSG00000277213	SDR42E1P2	ENSG00000285827		ENSG00000113249	HAVCR1
ENSG00000205221	VIT	ENSG00000166869	CHP2	ENSG00000121552	CSTA	ENSG00000169507	SLC38A11	ENSG00000179046	TRIML2	ENSG00000260426		ENSG00000154258	ABCA9	ENSG00000228630	HOTAIR	ENSG00000140955	ADAD2	ENSG00000144619	CNTN4	ENSG00000233236		ENSG00000270192		ENSG00000214626	POLR3DP1	ENSG00000145103	ILDR1	ENSG00000159247		ENSG00000115919	KYNU	ENSG00000165118	QNG1	ENSG00000260648		ENSG00000143032	BARHL2	ENSG00000286654		ENSG00000252412
ENSG00000117595	IRF6	ENSG00000143355	LHX9	ENSG00000177494	ZBED2	ENSG00000285303		ENSG00000105428	ZNRF4	ENSG00000205946	USP17L6P	ENSG00000114638	UPK1B	ENSG00000108244	KRT23	ENSG00000177494	ZBED2	ENSG00000169035	KLK7	ENSG00000237665	GRM7-AS2	ENSG00000170477	KRT4	ENSG00000216863	LY86-AS1	ENSG00000178934	LGALS7	ENSG00000204941	PSG5	ENSG00000183378	OVCH2	ENSG00000197915	HRNR	ENSG00000242507		ENSG00000272763	LINC03057	ENSG00000212961		ENSG00000279769
ENSG00000255399	TBX5-AS1	ENSG00000108244	KRT23	ENSG00000163207	IVL	ENSG00000250274	LOC100128059	ENSG00000224750		ENSG00000263501		ENSG00000081277	PKP1	ENSG00000128383	APOBEC3A	ENSG00000179059	ZFP42	ENSG00000261437		ENSG00000242550	SERPINB10	ENSG00000112837	TBX18	ENSG00000229060		ENSG00000135480	KRT7	ENSG00000117595	IRF6	ENSG00000260401		ENSG00000260382		ENSG00000166509	CLEC3A	ENSG00000189058	APOD	ENSG00000248779		ENSG00000285770
ENSG00000164778	EN2	ENSG00000164287	CDC20B	ENSG00000109321	AREG	ENSG00000110665	C11orf21	ENSG00000235445		ENSG00000182898	TCHHL1	ENSG00000119535	CSF3R	ENSG00000143355	LHX9	ENSG00000164283	ESM1	ENSG00000263155	MYZAP	ENSG00000253348	LOC107986473	ENSG00000275088		ENSG00000231047	GCNT1P3	ENSG00000111319	SCNN1A	ENSG00000012124	CD22	ENSG00000130595	TNNT3	ENSG00000266392	MIR4740	ENSG00000205946	USP17L6P	ENSG00000170477	KRT4	ENSG00000287335		ENSG00000287434
ENSG00000154258	ABCA9	ENSG00000165272	AQP3	ENSG00000159184	HOXB13	ENSG00000234942	GRID1-AS1	ENSG00000237728		ENSG00000183347	GBP6	ENSG00000111319	SCNN1A	ENSG00000077274	CAPN6	ENSG00000149573	MPZL2	ENSG00000233540	DNM3-IT1	ENSG00000272763	LINC03057	ENSG00000276476	LINC00540	ENSG00000252915		ENSG00000113430	IRX4	ENSG00000142973	CYP4B1	ENSG00000128713	HOXD11	ENSG00000272763	LINC03057	ENSG00000227403	LINC01806	ENSG00000152672	CLEC4F	ENSG00000223885	FAM90A13	ENSG00000185758	CLDN24
ENSG00000121552	CSTA	ENSG00000159247		ENSG00000140955	ADAD2	ENSG00000254885		ENSG00000254704	LOC643709	ENSG00000232778	RPL23AP50	ENSG00000135480	KRT7	ENSG00000133477	FAM83F	ENSG00000260401		ENSG00000242507		ENSG00000043355	ZIC2	ENSG00000116031	CD207	ENSG00000274505		ENSG00000125850	OVOL2	ENSG00000161405	IKZF3	ENSG00000205325		ENSG00000277199		ENSG00000242550	SERPINB10	ENSG00000229276		ENSG00000274818		ENSG00000225857
ENSG00000109321	AREG	ENSG00000019169	MARCO	ENSG00000183378	OVCH2	ENSG00000278880		ENSG00000224924	LINC00320	ENSG00000254885		ENSG00000113430	IRX4	ENSG00000184363	PKP3	ENSG00000121552	CSTA	ENSG00000287089		ENSG00000248685		ENSG00000188883	KLRG2	ENSG00000279887		ENSG00000117595	IRF6	ENSG00000167157	PRRX2	ENSG00000108244	KRT23	ENSG00000287383		ENSG00000261272	MUC22	ENSG00000135374	ELF5	ENSG00000185758	CLDN24	ENSG00000239482	LOC105374042
ENSG00000159184	HOXB13	ENSG00000134827	TCN1	ENSG00000249574	LOC442497	ENSG00000287474		ENSG00000169507	SLC38A11	ENSG00000273687		ENSG00000121552	CSTA	ENSG00000284485	MIR205	ENSG00000249574	LOC442497	ENSG00000165118	QNG1	ENSG00000281920		ENSG00000122121	XPNPEP2	ENSG00000108849	PPY	ENSG00000154258	ABCA9	ENSG00000204021	LIPK	ENSG00000122121	XPNPEP2	ENSG00000282865		ENSG00000259869		ENSG00000147138	GPR174	ENSG00000230077	MTAPP2	ENSG00000255358
ENSG00000081277	PKP1	ENSG00000186832	KRT16	ENSG00000167157	PRRX2	ENSG00000136514	RTP4	ENSG00000229689	ANKRD33BP1	ENSG00000286658	LOC124901632	ENSG00000249574	LOC442497	ENSG00000142973	CYP4B1	ENSG00000087128	TMPRSS11E	ENSG00000121075	TBX4	ENSG00000287985		ENSG00000136574	GATA4	ENSG00000227288		ENSG00000077274	CAPN6	ENSG00000104415	CCN4	ENSG00000166743	ACSM1	ENSG00000125879	OTOR	ENSG00000277213	SDR42E1P2	ENSG00000179046	TRIML2	ENSG00000259848		ENSG00000288050
ENSG00000135480	KRT7	ENSG00000212939		ENSG00000260401		ENSG00000144619	CNTN4	ENSG00000182898	TCHHL1	ENSG00000288015		ENSG00000087128	TMPRSS11E	ENSG00000269516		ENSG00000089225	TBX5	ENSG00000136275	PKD1L1-AS1	ENSG00000229243	LINC01981	ENSG00000248555	LINC01339	ENSG00000239265		ENSG00000164778	EN2	ENSG00000262152	GREP1	ENSG00000204941	PSG5	ENSG00000147138	GPR174	ENSG00000143032	BARHL2	ENSG00000196917	HCAR1	ENSG00000266100	LOC101927557	ENSG00000224195
ENSG00000249574	LOC442497	ENSG00000133477	FAM83F	ENSG00000115919	KYNU	ENSG00000169035	KLK7	ENSG00000183347	GBP6	ENSG00000170477	KRT4	ENSG00000089225	TBX5	ENSG00000104415	CCN4	ENSG00000109321	AREG	ENSG00000237665	GRM7-AS2	ENSG00000261272	MUC22	ENSG00000251046	ZNF969P	ENSG00000262884	LOC101927911	ENSG00000128713	HOXD11	ENSG00000081277	PKP1	ENSG00000050555	LAMC3	ENSG00000227722		ENSG00000183479	TREX2	ENSG00000227722		ENSG00000266392	MIR4740	ENSG00000255154	HTD2
ENSG00000111319	SCNN1A	ENSG00000077274	CAPN6	ENSG00000122176	FMOD	ENSG00000171631	P2RY6	ENSG00000043355	ZIC2	ENSG00000143556	S100A7	ENSG00000129354	AP1M2	ENSG00000114638	UPK1B	ENSG00000228630	HOTAIR	ENSG00000168079	SCARA5	ENSG00000196967	ZNF585A	ENSG00000287248		ENSG00000258539		ENSG00000122121	XPNPEP2	ENSG00000184363	PKP3	ENSG00000142973	CYP4B1	ENSG00000264717	NPY4R2	ENSG00000272763	LINC03057	ENSG00000271892		ENSG00000219747		ENSG00000136867	SLC31A2
ENSG00000113430	IRX4	ENSG00000262152	GREP1	ENSG00000127507	ADGRE2	ENSG00000267149		ENSG00000227120		ENSG00000163564	PYHIN1	ENSG00000109321	AREG	ENSG00000262152	GREP1	ENSG00000212724	KRTAP2-3	ENSG00000064886	CHI3L2	ENSG00000164093	PITX2	ENSG00000260426		ENSG00000279175		ENSG00000204941	PSG5	ENSG00000159184	HOXB13	ENSG00000167157	PRRX2	ENSG00000286338	LOC105379104	ENSG00000284640	LOC105378644	ENSG00000213328		ENSG00000100253	MIOX	ENSG00000224183
ENSG00000114638	UPK1B	ENSG00000104415	CCN4	ENSG00000050555	LAMC3	ENSG00000277199		ENSG00000227973		ENSG00000267149		ENSG00000228630	HOTAIR	ENSG00000232903	LINC01166	ENSG00000231535	LINC00278	ENSG00000122121	XPNPEP2	ENSG00000112936	C7	ENSG00000185028	LRRC14B	ENSG00000279781		ENSG00000142973	CYP4B1	ENSG00000273760		ENSG00000204021	LIPK	ENSG00000286451		ENSG00000043355	ZIC2	ENSG00000214381	LINC00488	ENSG00000105428	ZNRF4	ENSG00000100253	MIOX
ENSG00000262543	SMIM28	ENSG00000142973	CYP4B1	ENSG00000149573	MPZL2	ENSG00000232778	RPL23AP50	ENSG00000258586	LINC02274	ENSG00000258736		ENSG00000212724	KRTAP2-3	ENSG00000204021	LIPK	ENSG00000108244	KRT23	ENSG00000287248		ENSG00000286042	LCAL1	ENSG00000233668	RPS8P9	ENSG00000096395	MLN	ENSG00000204021	LIPK	ENSG00000279500		ENSG00000149573	MPZL2	ENSG00000259440		ENSG00000244249	RPS2P19	ENSG00000234593	KAZN-AS1	ENSG00000142700	DMRTA2	ENSG00000105967	TFEC
ENSG00000106031	HOXA13	ENSG00000228630	HOTAIR	ENSG00000106031	HOXA13	ENSG00000234653	LRRTM4-AS1	ENSG00000169035	KLK7	ENSG00000112837	TBX18	ENSG00000231535	LINC00278	ENSG00000163606	CD200R1	ENSG00000128383	APOBEC3A	ENSG00000287425		ENSG00000005844	ITGAL	ENSG00000267737		ENSG00000250383		ENSG00000259341		ENSG00000133477	FAM83F	ENSG00000129465	RIPK3	ENSG00000096006	CRISP3	ENSG00000245680	ZNF585B	ENSG00000280134		ENSG00000153898	MCOLN2	ENSG00000142700	DMRTA2
ENSG00000143355	LHX9	ENSG00000081277	PKP1	ENSG00000143355	LHX9	ENSG00000255480		ENSG00000112936	C7	ENSG00000230316	FEZF1-AS1	ENSG00000143217	NECTIN4	ENSG00000081277	PKP1	ENSG00000143355	LHX9	ENSG00000110665	C11orf21	ENSG00000111339	ART4	ENSG00000144619	CNTN4	ENSG00000277655		ENSG00000286546	LOC613266	ENSG00000114638	UPK1B	ENSG00000188883	KLRG2	ENSG00000223403	MIR381HG	ENSG00000166869	CHP2	ENSG00000128710	HOXD10	ENSG00000204876	LOC389602	ENSG00000149798	CDC42EP2
ENSG00000164287	CDC20B	ENSG00000280362		ENSG00000262543	SMIM28	ENSG00000278193		ENSG00000005844	ITGAL	ENSG00000269516		ENSG00000128383	APOBEC3A	ENSG00000205325		ENSG00000050555	LAMC3	ENSG00000214249	CTAGE11P	ENSG00000169035	KLK7	ENSG00000199906		ENSG00000217862		ENSG00000159184	HOXB13	ENSG00000005073	HOXA11	ENSG00000159184	HOXB13	ENSG00000223841		ENSG00000135374	ELF5	ENSG00000215381		ENSG00000221539	SNORD99	ENSG00000204876	LOC389602
ENSG00000121075	TBX4	ENSG00000184363	PKP3	ENSG00000108244	KRT23	ENSG00000286981		ENSG00000163564	PYHIN1	ENSG00000287352	LOC102724858	ENSG00000143355	LHX9	ENSG00000229847	EMX2OS	ENSG00000142623	PADI1	ENSG00000227098	LOC105373757	ENSG00000170370	EMX2	ENSG00000224272	LOC124905349	ENSG00000231405		ENSG00000273760		ENSG00000156127	BATF	ENSG00000279500		ENSG00000224559	LINC01087	ENSG00000124205	EDN3	ENSG00000287836		ENSG00000228368		ENSG00000212569
ENSG00000143217	NECTIN4	ENSG00000143217	NECTIN4	ENSG00000196954	CASP4	ENSG00000102387	TAF7L	ENSG00000166509	CLEC3A	ENSG00000189058	APOD	ENSG00000142623	PADI1	ENSG00000250745	USP17L20	ENSG00000284485	MIR205	ENSG00000236095		ENSG00000261437		ENSG00000231395		ENSG00000232778	RPL23AP50	ENSG00000279500		ENSG00000255399	TBX5-AS1	ENSG00000129009	ISLR	ENSG00000225857		ENSG00000112936	C7	ENSG00000113196	HAND1	ENSG00000230399	RBBP8P1	ENSG00000224272	LOC124905349
ENSG00000129354	AP1M2	ENSG00000114638	UPK1B	ENSG00000166743	ACSM1	ENSG00000230316	FEZF1-AS1	ENSG00000224307		ENSG00000267051	LOC105371993	ENSG00000284485	MIR205	ENSG00000255399	TBX5-AS1	ENSG00000142973	CYP4B1	ENSG00000286042	LCAL1	ENSG00000263155	MYZAP	ENSG00000287705		ENSG00000267051	LOC105371993	ENSG00000143217	NECTIN4	ENSG00000130701	RBBP8NL	ENSG00000196954	CASP4	ENSG00000237212		ENSG00000128714	HOXD13	ENSG00000136689	IL1RN	ENSG00000234944	LINC02623	ENSG00000226291
ENSG00000115221	ITGB6	ENSG00000129455	KLK8	ENSG00000268388	FENDRR	ENSG00000247287	PRKCH-AS1	ENSG00000287865		ENSG00000277749	CCDC33-AS1	ENSG00000142973	CYP4B1	ENSG00000170423	KRT78	ENSG00000269516		ENSG00000285303		ENSG00000286385		ENSG00000136695	IL36RN	ENSG00000267346		ENSG00000054598	FOXC1	ENSG00000186832	KRT16	ENSG00000156127	BATF	ENSG00000248475		ENSG00000147138	GPR174	ENSG00000157111	TMEM171	ENSG00000237693	IRGM	ENSG00000227370
ENSG00000186832	KRT16	ENSG00000261068		ENSG00000134827	TCN1	ENSG00000100253	MIOX	ENSG00000228680	LOC124901619	ENSG00000287985		ENSG00000269516		ENSG00000143217	NECTIN4	ENSG00000127903	ZNF835	ENSG00000136695	IL36RN	ENSG00000184058	TBX1	ENSG00000134853	PDGFRA	ENSG00000287836		ENSG00000156127	BATF	ENSG00000280362		ENSG00000255399	TBX5-AS1	ENSG00000260865		ENSG00000179046	TRIML2	ENSG00000163564	PYHIN1	ENSG00000249961	TERB1	ENSG00000233010
ENSG00000212939		ENSG00000128713	HOXD11	ENSG00000186832	KRT16	ENSG00000212961		ENSG00000229060		ENSG00000288544		ENSG00000127903	ZNF835	ENSG00000149573	MPZL2	ENSG00000285115		ENSG00000148735	PLEKHS1	ENSG00000197587	DMBX1	ENSG00000180772	AGTR2	ENSG00000274238		ENSG00000255399	TBX5-AS1	ENSG00000269516		ENSG00000268388	FENDRR	ENSG00000287025		ENSG00000196917	HCAR1	ENSG00000183347	GBP6	ENSG00000287985		ENSG00000243094
ENSG00000223609	HBD	ENSG00000250133	HOXC-AS2	ENSG00000212939		ENSG00000231405		ENSG00000245680	ZNF585B	ENSG00000157703	SVOPL	ENSG00000204021	LIPK	ENSG00000115919	KYNU	ENSG00000204021	LIPK	ENSG00000251306	NDUFB4P2	ENSG00000267631	CGB1	ENSG00000183347	GBP6	ENSG00000196183	RPS2P4	ENSG00000115221	ITGB6	ENSG00000135480	KRT7	ENSG00000113430	IRX4	ENSG00000287118		ENSG00000218186	KRT8P43	ENSG00000225087	LOC105378798	ENSG00000163492	CCDC141	ENSG00000244018	RPL35P6
ENSG00000142973	CYP4B1	ENSG00000262543	SMIM28	ENSG00000231811	LOC101927888	ENSG00000168079	SCARA5	ENSG00000124205	EDN3	ENSG00000267641	BNIP3P16	ENSG00000284640	LOC105378644	ENSG00000167157	PRRX2	ENSG00000284640	LOC105378644	ENSG00000262402		ENSG00000276476	LINC00540	ENSG00000198829	SUCNR1	ENSG00000237476	LINC01637	ENSG00000186832	KRT16	ENSG00000189058	APOD	ENSG00000165474	GJB2	ENSG00000288544		ENSG00000227722		ENSG00000225156		ENSG00000205696	ADARB2-AS1	ENSG00000249417
ENSG00000228630	HOTAIR	ENSG00000135480	KRT7	ENSG00000129009	ISLR	ENSG00000183160	TMEM119	ENSG00000184058	TBX1	ENSG00000136695	IL36RN	ENSG00000054598	FOXC1	ENSG00000204941	PSG5	ENSG00000165474	GJB2	ENSG00000102387	TAF7L	ENSG00000212567	LOC124900202	ENSG00000225156		ENSG00000224183		ENSG00000259439	LINC01833	ENSG00000107831	FGF8	ENSG00000186832	KRT16	ENSG00000237748		ENSG00000286788		ENSG00000233508	PTPRT-DT	ENSG00000213328		ENSG00000253932
ENSG00000286546	LOC613266	ENSG00000012124	CD22	ENSG00000142973	CYP4B1	ENSG00000197915	HRNR	ENSG00000227471	AKR1B15	ENSG00000242088		ENSG00000106031	HOXA13	ENSG00000280362		ENSG00000175707	KDF1	ENSG00000173578	XCR1	ENSG00000229689	ANKRD33BP1	ENSG00000267149		ENSG00000237786		ENSG00000280362		ENSG00000077274	CAPN6	ENSG00000280362		ENSG00000180178		ENSG00000091704	CPA1	ENSG00000251188		ENSG00000226516	FAM138B	ENSG00000254579	LOC100419712
ENSG00000142623	PADI1	ENSG00000122121	XPNPEP2	ENSG00000228630	HOTAIR	ENSG00000136695	IL36RN	ENSG00000230316	FEZF1-AS1	ENSG00000106034	CPED1	ENSG00000255399	TBX5-AS1	ENSG00000286046		ENSG00000129009	ISLR	ENSG00000180772	AGTR2	ENSG00000251306	NDUFB4P2	ENSG00000279756		ENSG00000108688	CCL7	ENSG00000253660		ENSG00000143217	NECTIN4	ENSG00000262152	GREP1	ENSG00000262152	GREP1	ENSG00000234233		ENSG00000267259	LOC112267992	ENSG00000229794	MTCYBP32	ENSG00000271590
ENSG00000197632	SERPINB2	ENSG00000186847	KRT14	ENSG00000142623	PADI1	ENSG00000244137	CAPN9-AS1	ENSG00000165474	GJB2	ENSG00000144619	CNTN4	ENSG00000115221	ITGB6	ENSG00000140832	MARVELD3	ENSG00000106031	HOXA13	ENSG00000225156		ENSG00000254579	LOC100419712	ENSG00000175800	OR52B3P	ENSG00000236007	MTCO1P46	ENSG00000269516		ENSG00000163606	CD200R1	ENSG00000269516		ENSG00000089225	TBX5	ENSG00000237665	GRM7-AS2	ENSG00000262152	GREP1	ENSG00000234622		ENSG00000273849	SDR42E1P4
ENSG00000054598	FOXC1	ENSG00000261437		ENSG00000175707	KDF1	ENSG00000276403		ENSG00000196967	ZNF585A	ENSG00000163046	ANKRD30BL	ENSG00000170423	KRT78	ENSG00000255398	HCAR3	ENSG00000166743	ACSM1	ENSG00000227755		ENSG00000279123		ENSG00000253932		ENSG00000236095		ENSG00000254951	LOC283299	ENSG00000284485	MIR205	ENSG00000254951	LOC283299	ENSG00000244249	RPS2P19	ENSG00000165474	GJB2	ENSG00000185758	CLDN24	ENSG00000247213	LINC01498	ENSG00000280767
ENSG00000050555	LAMC3	ENSG00000149573	MPZL2	ENSG00000165474	GJB2	ENSG00000164035	EMCN	ENSG00000279143		ENSG00000169413	RNASE6	ENSG00000164379	FOXQ1	ENSG00000224057	EGFR-AS1	ENSG00000205325		ENSG00000237861		ENSG00000283148		ENSG00000254579	LOC100419712	ENSG00000243986	ENO1P3	ENSG00000197632	SERPINB2	ENSG00000140832	MARVELD3	ENSG00000106031	HOXA13	ENSG00000251450		ENSG00000196967	ZNF585A	ENSG00000244249	RPS2P19	ENSG00000254694		ENSG00000285786
ENSG00000280362		ENSG00000255398	HCAR3	ENSG00000113430	IRX4	ENSG00000169413	RNASE6	ENSG00000258405	ZNF578	ENSG00000179031		ENSG00000226043		ENSG00000250844	USP17L18	ENSG00000255399	TBX5-AS1	ENSG00000267149		ENSG00000245680	ZNF585B	ENSG00000287985		ENSG00000273994		ENSG00000262152	GREP1	ENSG00000165794	SLC39A2	ENSG00000168447	SCNN1B	ENSG00000259751	TUBAP11	ENSG00000184058	TBX1	ENSG00000251408		ENSG00000255928		ENSG00000287985
ENSG00000129455	KLK8	ENSG00000284485	MIR205	ENSG00000280362		ENSG00000263745	LOC105371956	ENSG00000170477	KRT4	ENSG00000223583	RPL17P9	ENSG00000197632	SERPINB2	ENSG00000119919	NKX2-3	ENSG00000170423	KRT78	ENSG00000279756		ENSG00000165474	GJB2	ENSG00000212939		ENSG00000278979		ENSG00000106031	HOXA13	ENSG00000101307	SIRPB1	ENSG00000231535	LINC00278	ENSG00000280326		ENSG00000152672	CLEC4F	ENSG00000270192		ENSG00000256944	TMEM109-DT	ENSG00000133020	MYH8
ENSG00000212724	KRTAP2-3	ENSG00000189058	APOD	ENSG00000129455	KLK8	ENSG00000124143	ARHGAP40	ENSG00000174600	CMKLR1	ENSG00000260913	LINC01254	ENSG00000204941	PSG5	ENSG00000186832	KRT16	ENSG00000113430	IRX4	ENSG00000286692		ENSG00000188883	KLRG2	ENSG00000251188		ENSG00000280767		ENSG00000168447	SCNN1B	ENSG00000134827	TCN1	ENSG00000197915	HRNR	ENSG00000169035	KLK7	ENSG00000234593	KAZN-AS1	ENSG00000106034	CPED1	ENSG00000259821		ENSG00000203837	PNLIPRP3
ENSG00000128713	HOXD11	ENSG00000231764		ENSG00000188883	KLRG2	ENSG00000105428	ZNRF4	ENSG00000169413	RNASE6	ENSG00000263745	LOC105371956	ENSG00000244094	SPRR2F	ENSG00000186847	KRT14	ENSG00000115919	KYNU	ENSG00000262152	GREP1	ENSG00000124205	EDN3	ENSG00000112936	C7	ENSG00000152672	CLEC4F	ENSG00000231535	LINC00278	ENSG00000158825	CDA	ENSG00000081277	PKP1	ENSG00000113196	HAND1	ENSG00000259528		ENSG00000229847	EMX2OS	ENSG00000261145		ENSG00000234233
ENSG00000250133	HOXC-AS2	ENSG00000050555	LAMC3	ENSG00000212724	KRTAP2-3	ENSG00000234159		ENSG00000179031		ENSG00000164530	PI16	ENSG00000280362		ENSG00000254139	LINC03018	ENSG00000226043		ENSG00000188803	SHISA6	ENSG00000122121	XPNPEP2	ENSG00000262152	GREP1	ENSG00000279637		ENSG00000050555	LAMC3	ENSG00000259807	LOC101928188	ENSG00000142623	PADI1	ENSG00000136689	IL1RN	ENSG00000259573		ENSG00000250133	HOXC-AS2	ENSG00000261519		ENSG00000234593	KAZN-AS1
ENSG00000260930	LINC01416	ENSG00000130234	ACE2	ENSG00000262152	GREP1	ENSG00000234944	LINC02623	ENSG00000249104	USP17L17	ENSG00000166869	CHP2	ENSG00000286046		ENSG00000277213	SDR42E1P2	ENSG00000262152	GREP1	ENSG00000100253	MIOX	ENSG00000136574	GATA4	ENSG00000236095		ENSG00000279739		ENSG00000182256	GABRG3	ENSG00000118322	ATP10B	ENSG00000284485	MIR205	ENSG00000214146	LINC02026	ENSG00000253348	LOC107986473	ENSG00000286042	LCAL1	ENSG00000280098		ENSG00000236529	LINC03129
ENSG00000095585	BLNK	ENSG00000182983	ZNF662	ENSG00000128713	HOXD11	ENSG00000262152	GREP1	ENSG00000255983		ENSG00000224751		ENSG00000050555	LAMC3	ENSG00000135480	KRT7	ENSG00000167157	PRRX2	ENSG00000239265		ENSG00000227471	AKR1B15	ENSG00000273849	SDR42E1P4	ENSG00000287229		ENSG00000142623	PADI1	ENSG00000255398	HCAR3	ENSG00000135480	KRT7	ENSG00000225156		ENSG00000262152	GREP1	ENSG00000116031	CD207	ENSG00000286073		ENSG00000240106	RN7SL146P
ENSG00000105664	COMP	ENSG00000204941	PSG5	ENSG00000250133	HOXC-AS2	ENSG00000148483	TMEM236	ENSG00000240244		ENSG00000227304		ENSG00000253660		ENSG00000161405	IKZF3	ENSG00000204941	PSG5	ENSG00000106809	OGN	ENSG00000251046	ZNF969P	ENSG00000106034	CPED1	ENSG00000257696	BLTP3B-DT	ENSG00000284485	MIR205	ENSG00000231764		ENSG00000134827	TCN1	ENSG00000267259	LOC112267992	ENSG00000169035	KLK7	ENSG00000130612		ENSG00000117009	KMO	ENSG00000244249	RPS2P19
ENSG00000122121	XPNPEP2	ENSG00000163606	CD200R1	ENSG00000122121	XPNPEP2	ENSG00000174059	CD34	ENSG00000164093	PITX2	ENSG00000229689	ANKRD33BP1	ENSG00000286546	LOC613266	ENSG00000227121		ENSG00000280362		ENSG00000005102	MEOX1	ENSG00000226291		ENSG00000189058	APOD	ENSG00000263511	MIR5699	ENSG00000122176	FMOD	ENSG00000224057	EGFR-AS1	ENSG00000158825	CDA	ENSG00000152672	CLEC4F	ENSG00000100122	CRYBB1	ENSG00000131982		ENSG00000255836	LOC100419928	ENSG00000247213	LINC01498
ENSG00000186847	KRT14	ENSG00000184012	TMPRSS2	ENSG00000124882	EREG	ENSG00000225156		ENSG00000262152	GREP1	ENSG00000234653	LRRTM4-AS1	ENSG00000119919	NKX2-3	ENSG00000159618	ADGRG5	ENSG00000010379	SLC6A13	ENSG00000212939		ENSG00000243101	RPS3P7	ENSG00000131668	BARX1	ENSG00000263724	DLGAP1-AS3	ENSG00000158825	CDA	ENSG00000180938	ZNF572	ENSG00000212724	KRTAP2-3	ENSG00000214381	LINC00488	ENSG00000234173	LOC105378311	ENSG00000223403	MIR381HG	ENSG00000234702		ENSG00000250733	C8orf17
ENSG00000259341		ENSG00000142273	CBLC	ENSG00000186847	KRT14	ENSG00000261272	MUC22	ENSG00000143032	BARHL2	ENSG00000240244		ENSG00000183484	GPR132	ENSG00000279500		ENSG00000197915	HRNR	ENSG00000246225		ENSG00000257384		ENSG00000143032	BARHL2	ENSG00000262803		ENSG00000212724	KRTAP2-3	ENSG00000235205		ENSG00000226043		ENSG00000233540	DNM3-IT1	ENSG00000271414		ENSG00000280326		ENSG00000236327		ENSG00000252652
ENSG00000261437		ENSG00000185811	IKZF1	ENSG00000261437		ENSG00000018625	ATP1A2	ENSG00000174059	CD34	ENSG00000279739		ENSG00000186832	KRT16	ENSG00000231764		ENSG00000119919	NKX2-3	ENSG00000116031	CD207	ENSG00000261465	COQ7-DT	ENSG00000143556	S100A7	ENSG00000136867	SLC31A2	ENSG00000226043		ENSG00000100122	CRYBB1	ENSG00000231764		ENSG00000234702		ENSG00000280326		ENSG00000148704	VAX1	ENSG00000248475		ENSG00000259440
ENSG00000167755	KLK6	ENSG00000249116		ENSG00000167755	KLK6	ENSG00000226281	LOC105374901	ENSG00000225156		ENSG00000140522	RLBP1	ENSG00000186847	KRT14	ENSG00000142273	CBLC	ENSG00000186832	KRT16	ENSG00000240216		ENSG00000166869	CHP2	ENSG00000157111	TMEM171	ENSG00000280092		ENSG00000287270		ENSG00000149573	MPZL2	ENSG00000124882	EREG	ENSG00000242507		ENSG00000170477	KRT4	ENSG00000134853	PDGFRA	ENSG00000271414		ENSG00000259751	TUBAP11
ENSG00000262152	GREP1	ENSG00000269845		ENSG00000135480	KRT7	ENSG00000263155	MYZAP	ENSG00000252361	RNU6-118P	ENSG00000143032	BARHL2	ENSG00000254139	LINC03018	ENSG00000129455	KLK8	ENSG00000186847	KRT14	ENSG00000171631	P2RY6	ENSG00000247011		ENSG00000157703	SVOPL	ENSG00000249738	IL12B-AS1	ENSG00000168079	SCARA5	ENSG00000169435	RASSF6	ENSG00000175707	KDF1	ENSG00000251408		ENSG00000113196	HAND1	ENSG00000273703	H2BC14	ENSG00000279653		ENSG00000260648
ENSG00000253660		ENSG00000286046		ENSG00000254951	LOC283299	ENSG00000237728		ENSG00000261272	MUC22	ENSG00000187855	ASCL4	ENSG00000262152	GREP1	ENSG00000127083	OMD	ENSG00000254139	LINC03018	ENSG00000197901	SLC22A6	ENSG00000188803	SHISA6	ENSG00000163046	ANKRD30BL	ENSG00000259691		ENSG00000124143	ARHGAP40	ENSG00000169474	SPRR1A	ENSG00000010379	SLC6A13	ENSG00000018625	ATP1A2	ENSG00000163564	PYHIN1	ENSG00000164530	PI16	ENSG00000286623		ENSG00000267412
ENSG00000254951	LOC283299	ENSG00000165794	SLC39A2	ENSG00000284485	MIR205	ENSG00000240244		ENSG00000272395	IFNL4	ENSG00000225156		ENSG00000122176	FMOD	ENSG00000273994		ENSG00000183742	MACC1	ENSG00000164089	ETNPPL	ENSG00000170477	KRT4	ENSG00000179046	TRIML2	ENSG00000262543	SMIM28	ENSG00000180938	ZNF572	ENSG00000182983	ZNF662	ENSG00000180938	ZNF572	ENSG00000199038	MIR210	ENSG00000183347	GBP6	ENSG00000018625	ATP1A2	ENSG00000274987		ENSG00000267585	RPL10AP13
ENSG00000284485	MIR205	ENSG00000130701	RBBP8NL	ENSG00000153292	ADGRF1	ENSG00000258736		ENSG00000284640	LOC105378644	ENSG00000134853	PDGFRA	ENSG00000182256	GABRG3	ENSG00000165794	SLC39A2	ENSG00000124882	EREG	ENSG00000183668	PSG9	ENSG00000147381	MAGEA4	ENSG00000182898	TCHHL1	ENSG00000271774		ENSG00000244094	SPRR2F	ENSG00000237975		ENSG00000153292	ADGRF1	ENSG00000249436	LNCBRM	ENSG00000225156		ENSG00000233668	RPS8P9	ENSG00000213176	RPL13P6	ENSG00000271414
ENSG00000164379	FOXQ1	ENSG00000154258	ABCA9	ENSG00000226043		ENSG00000263501		ENSG00000164287	CDC20B	ENSG00000262152	GREP1	ENSG00000168447	SCNN1B	ENSG00000154258	ABCA9	ENSG00000153292	ADGRF1	ENSG00000214146	LINC02026	ENSG00000128714	HOXD13	ENSG00000183668	PSG9	ENSG00000272406		ENSG00000169435	RASSF6	ENSG00000166869	CHP2	ENSG00000133020	MYH8	ENSG00000136275	PKD1L1-AS1	ENSG00000225329		ENSG00000234173	LOC105378311	ENSG00000228680	LOC124901619	ENSG00000279030
ENSG00000226043		ENSG00000259664		ENSG00000272763	LINC03057	ENSG00000267051	LOC105371993	ENSG00000009765	IYD	ENSG00000189433	GJB4	ENSG00000163283	ALPP	ENSG00000156127	BATF	ENSG00000168447	SCNN1B	ENSG00000230316	FEZF1-AS1	ENSG00000167759	KLK13	ENSG00000187855	ASCL4	ENSG00000232750		ENSG00000169474	SPRR1A	ENSG00000135960	EDAR	ENSG00000169474	SPRR1A	ENSG00000237665	GRM7-AS2	ENSG00000233508	PTPRT-DT	ENSG00000236375		ENSG00000233263		ENSG00000281196	LINC00934
ENSG00000182983	ZNF662	ENSG00000159618	ADGRG5	ENSG00000143217	NECTIN4	ENSG00000279739		ENSG00000200917	RNU6-553P	ENSG00000224287		ENSG00000279500		ENSG00000158825	CDA	ENSG00000227121		ENSG00000249436	LNCBRM	ENSG00000173578	XCR1	ENSG00000196917	HCAR1	ENSG00000236259	PPIAP64	ENSG00000182983	ZNF662	ENSG00000127507	ADGRE2	ENSG00000143217	NECTIN4	ENSG00000239332		ENSG00000236268	LINC01361	ENSG00000127324	TSPAN8	ENSG00000234653	LRRTM4-AS1	ENSG00000286782
ENSG00000204941	PSG5	ENSG00000164035	EMCN	ENSG00000231764		ENSG00000283597		ENSG00000201831	SNORD115-1	ENSG00000227038		ENSG00000129455	KLK8	ENSG00000171236	LRG1	ENSG00000172478	MAB21L4	ENSG00000258998		ENSG00000180772	AGTR2	ENSG00000230316	FEZF1-AS1	ENSG00000242941	RPL12P7	ENSG00000183484	GPR132	ENSG00000143355	LHX9	ENSG00000143355	LHX9	ENSG00000286946		ENSG00000258405	ZNF578	ENSG00000136695	IL36RN	ENSG00000243498		ENSG00000287118
ENSG00000182795	C1orf116	ENSG00000170423	KRT78	ENSG00000130234	ACE2	ENSG00000286451		ENSG00000224751		ENSG00000212181	LOC124900532	ENSG00000169507	SLC38A11	ENSG00000196954	CASP4	ENSG00000065618	COL17A1	ENSG00000286338	LOC105379104	ENSG00000183347	GBP6	ENSG00000258998		ENSG00000162723	SLAMF9	ENSG00000100122	CRYBB1	ENSG00000170423	KRT78	ENSG00000170423	KRT78	ENSG00000171631	P2RY6	ENSG00000164093	PITX2	ENSG00000267149		ENSG00000244137	CAPN9-AS1	ENSG00000251187
ENSG00000166396	SERPINB7	ENSG00000170465	KRT6C	ENSG00000204941	PSG5	ENSG00000106809	OGN	ENSG00000236724		ENSG00000217862		ENSG00000197614	MFAP5	ENSG00000198771	RCSD1	ENSG00000143217	NECTIN4	ENSG00000108688	CCL7	ENSG00000213683		ENSG00000273257		ENSG00000206656	SNORD116-17	ENSG00000133020	MYH8	ENSG00000182898	TCHHL1	ENSG00000182898	TCHHL1	ENSG00000175485	OR52W1	ENSG00000224679		ENSG00000112936	C7	ENSG00000255167	NELL1-AS1	ENSG00000197587	DMBX1
ENSG00000167183	PRR15L	ENSG00000156127	BATF	ENSG00000184012	TMPRSS2	ENSG00000106034	CPED1	ENSG00000244137	CAPN9-AS1	ENSG00000250274	LOC100128059	ENSG00000130595	TNNT3	ENSG00000250133	HOXC-AS2	ENSG00000163283	ALPP	ENSG00000138472	GUCA1C	ENSG00000225156		ENSG00000164530	PI16	ENSG00000214249	CTAGE11P	ENSG00000135374	ELF5	ENSG00000185686	PRAME	ENSG00000198771	RCSD1	ENSG00000224679		ENSG00000229689	ANKRD33BP1	ENSG00000204990		ENSG00000254880	PKNOX2-DT	ENSG00000280092
ENSG00000249116		ENSG00000180938	ZNF572	ENSG00000081277	PKP1	ENSG00000227121		ENSG00000259691		ENSG00000252036	RN7SKP288	ENSG00000184058	TBX1	ENSG00000050555	LAMC3	ENSG00000279500		ENSG00000237194		ENSG00000279756		ENSG00000108688	CCL7	ENSG00000224087		ENSG00000121075	TBX4	ENSG00000198771	RCSD1	ENSG00000231811	LOC101927888	ENSG00000227098	LOC105373757	ENSG00000250733	C8orf17	ENSG00000225857		ENSG00000272858		ENSG00000234173	LOC105378311
ENSG00000286046		ENSG00000242550	SERPINB10	ENSG00000010379	SLC6A13	ENSG00000064886	CHI3L2	ENSG00000263155	MYZAP	ENSG00000276403		ENSG00000156127	BATF	ENSG00000127507	ADGRE2	ENSG00000135480	KRT7	ENSG00000254616		ENSG00000287865		ENSG00000227288		ENSG00000243101	RPS3P7	ENSG00000143355	LHX9	ENSG00000254139	LINC03018	ENSG00000254139	LINC03018	ENSG00000262558		ENSG00000281196	LINC00934	ENSG00000237135	DDX10P1	ENSG00000229727	LOC100506274	ENSG00000237101	LOC101927164
ENSG00000256812	CAPNS2	ENSG00000127507	ADGRE2	ENSG00000065618	COL17A1	ENSG00000103375	AQP8	ENSG00000283654	CIROP	ENSG00000112936	C7	ENSG00000158825	CDA	ENSG00000285700		ENSG00000081277	PKP1	ENSG00000096006	CRISP3	ENSG00000262152	GREP1	ENSG00000229689	ANKRD33BP1	ENSG00000248685		ENSG00000170423	KRT78	ENSG00000050555	LAMC3	ENSG00000065618	COL17A1	ENSG00000106809	OGN	ENSG00000253313	C1orf210	ENSG00000258736		ENSG00000268066	FMR1-AS1	ENSG00000248475
ENSG00000130595	TNNT3	ENSG00000282304	MALL	ENSG00000197915	HRNR	ENSG00000110852	CLEC2B	ENSG00000286385		ENSG00000018625	ATP1A2	ENSG00000171236	LRG1	ENSG00000189280	GJB5	ENSG00000070190	DAPP1	ENSG00000124143	ARHGAP40	ENSG00000185594	SPATA8	ENSG00000251306	NDUFB4P2	ENSG00000251423		ENSG00000182898	TCHHL1	ENSG00000135697	BCO1	ENSG00000249574	LOC442497	ENSG00000136695	IL36RN	ENSG00000110077	MS4A6A	ENSG00000279474		ENSG00000207588	MIR593	ENSG00000260891
ENSG00000168447	SCNN1B	ENSG00000139144	PIK3C2G	ENSG00000249116		ENSG00000185686	PRAME	ENSG00000188803	SHISA6	ENSG00000148704	VAX1	ENSG00000198771	RCSD1	ENSG00000166869	CHP2	ENSG00000231764		ENSG00000018625	ATP1A2	ENSG00000214249	CTAGE11P	ENSG00000226237	GAS1RR	ENSG00000257512		ENSG00000185686	PRAME	ENSG00000185811	IKZF1	ENSG00000282221		ENSG00000173578	XCR1	ENSG00000181617	FDCSP	ENSG00000165140	FBP1	ENSG00000236054		ENSG00000266100	LOC101927557
ENSG00000170370	EMX2	ENSG00000169474	SPRR1A	ENSG00000168447	SCNN1B	ENSG00000168542	COL3A1	ENSG00000144619	CNTN4	ENSG00000010932	FMO1	ENSG00000250133	HOXC-AS2	ENSG00000139144	PIK3C2G	ENSG00000129455	KLK8	ENSG00000012124	CD22	ENSG00000229173		ENSG00000236544	EN2-DT	ENSG00000259422	LOC101929439	ENSG00000198771	RCSD1	ENSG00000282221		ENSG00000229370		ENSG00000228019		ENSG00000226005	LINC02660	ENSG00000169507	SLC38A11	ENSG00000108688	CCL7	ENSG00000267051	LOC105371993
ENSG00000170423	KRT78	ENSG00000196917	HCAR1	ENSG00000170423	KRT78	ENSG00000153898	MCOLN2	ENSG00000204335	SP5	ENSG00000087128	TMPRSS11E	ENSG00000254951	LOC283299	ENSG00000230533		ENSG00000169507	SLC38A11	ENSG00000168542	COL3A1	ENSG00000236095		ENSG00000018625	ATP1A2	ENSG00000267557		ENSG00000254139	LINC03018	ENSG00000158473	CD1D	ENSG00000267039	LOC105372069	ENSG00000263155	MYZAP	ENSG00000249436	LNCBRM	ENSG00000207588	MIR593	ENSG00000214381	LINC00488	ENSG00000272854
ENSG00000183484	GPR132	ENSG00000140832	MARVELD3	ENSG00000170465	KRT6C	ENSG00000229689	ANKRD33BP1	ENSG00000147381	MAGEA4	ENSG00000165887	ANKRD2	ENSG00000182795	C1orf116	ENSG00000249116		ENSG00000163209	SPRR3	ENSG00000111199	TRPV4	ENSG00000262884	LOC101927911	ENSG00000168542	COL3A1	ENSG00000271590		ENSG00000267577	DNAAF3-AS1	ENSG00000277213	SDR42E1P2	ENSG00000287897		ENSG00000267149		ENSG00000250133	HOXC-AS2	ENSG00000260913	LINC01254	ENSG00000230327	MTCO1P42	ENSG00000287248
ENSG00000267051	LOC105371993	ENSG00000175730		ENSG00000008196	TFAP2B	ENSG00000230986	DDX3P2	ENSG00000185686	PRAME	ENSG00000226237	GAS1RR	ENSG00000167183	PRR15L	ENSG00000259723		ENSG00000125492	BARHL1	ENSG00000139800	ZIC5	ENSG00000272681	FAM223B	ENSG00000268104	SLC6A14	ENSG00000279910		ENSG00000164379	FOXQ1	ENSG00000154258	ABCA9	ENSG00000129455	KLK8	ENSG00000279912		ENSG00000164920	OSR2	ENSG00000168542	COL3A1	ENSG00000244249	RPS2P19	ENSG00000287836
ENSG00000184058	TBX1	ENSG00000135960	EDAR	ENSG00000204876	LOC389602	ENSG00000242088		ENSG00000223569	USP17L15	ENSG00000185823	NPAP1	ENSG00000256812	CAPNS2	ENSG00000189058	APOD	ENSG00000156127	BATF	ENSG00000228835		ENSG00000279245	FAM223A	ENSG00000259439	LINC01833	ENSG00000287814	LOC105377727	ENSG00000189398	OR7E12P	ENSG00000229370		ENSG00000228630	HOTAIR	ENSG00000188803	SHISA6	ENSG00000164035	EMCN	ENSG00000132464	ENAM	ENSG00000258256		ENSG00000274987
ENSG00000170465	KRT6C	ENSG00000105388	CEACAM5	ENSG00000127903	ZNF835	ENSG00000273257		ENSG00000226005	LINC02660	ENSG00000263445	MIR4450	ENSG00000165474	GJB2	ENSG00000169435	RASSF6	ENSG00000158825	CDA	ENSG00000236544	EN2-DT	ENSG00000169469	SPRR1B	ENSG00000231169		ENSG00000100249	C22orf31	ENSG00000249574	LOC442497	ENSG00000250844	USP17L18	ENSG00000279756		ENSG00000197901	SLC22A6	ENSG00000188803	SHISA6	ENSG00000248211	TRPC7-AS1	ENSG00000260865		ENSG00000229727	LOC100506274
ENSG00000189398	OR7E12P	ENSG00000118322	ATP10B	ENSG00000156127	BATF	ENSG00000286234		ENSG00000226982	CENPCP1	ENSG00000267346		ENSG00000230533		ENSG00000130701	RBBP8NL	ENSG00000198771	RCSD1	ENSG00000247287	PRKCH-AS1	ENSG00000253313	C1orf210	ENSG00000250866		ENSG00000232613	LINC02576	ENSG00000282221		ENSG00000287897		ENSG00000285115		ENSG00000185758	CLDN24	ENSG00000204335	SP5	ENSG00000254582		ENSG00000262558		ENSG00000188282	RUFY4
ENSG00000205426	KRT81	ENSG00000235505		ENSG00000180938	ZNF572	ENSG00000288015		ENSG00000271499		ENSG00000283597		ENSG00000249116		ENSG00000130234	ACE2	ENSG00000250133	HOXC-AS2	ENSG00000286451		ENSG00000224924	LINC00320	ENSG00000284640	LOC105378644	ENSG00000287593		ENSG00000144063	MALL	ENSG00000142273	CBLC	ENSG00000008196	TFAP2B	ENSG00000259869		ENSG00000158473	CD1D	ENSG00000258256		ENSG00000281196	LINC00934	ENSG00000225905
ENSG00000127903	ZNF835	ENSG00000254139	LINC03018	ENSG00000242550	SERPINB10	ENSG00000069011	PITX1	ENSG00000102243	VGLL1	ENSG00000268104	SLC6A14	ENSG00000106809	OGN	ENSG00000135960	EDAR	ENSG00000254951	LOC283299	ENSG00000287944		ENSG00000258405	ZNF578	ENSG00000287352	LOC102724858	ENSG00000112761	CCN6	ENSG00000167183	PRR15L	ENSG00000129455	KLK8	ENSG00000112837	TBX18	ENSG00000271849		ENSG00000253829		ENSG00000259573		ENSG00000287647		ENSG00000231169
ENSG00000156127	BATF	ENSG00000258469		ENSG00000163209	SPRR3	ENSG00000111199	TRPV4	ENSG00000232149	FERP1	ENSG00000168542	COL3A1	ENSG00000169435	RASSF6	ENSG00000163898	LIPH	ENSG00000188883	KLRG2	ENSG00000069011	PITX1	ENSG00000272395	IFNL4	ENSG00000130595	TNNT3	ENSG00000244308	RN7SL762P	ENSG00000229370		ENSG00000228630	HOTAIR	ENSG00000177494	ZBED2	ENSG00000179059	ZFP42	ENSG00000255928		ENSG00000259751	TUBAP11	ENSG00000267585	RPL10AP13	ENSG00000236259	PPIAP64
ENSG00000180938	ZNF572	ENSG00000163898	LIPH	ENSG00000125492	BARHL1	ENSG00000188803	SHISA6	ENSG00000248779		ENSG00000135374	ELF5	ENSG00000095585	BLNK	ENSG00000184302	SIX6	ENSG00000205890	LOC100128770	ENSG00000108849	PPY	ENSG00000144619	CNTN4	ENSG00000229847	EMX2OS	ENSG00000251187		ENSG00000256812	CAPNS2	ENSG00000250378	LOC107986453	ENSG00000276476	LINC00540	ENSG00000168542	COL3A1	ENSG00000260382		ENSG00000267051	LOC105371993	ENSG00000278840		ENSG00000238143
ENSG00000205622		ENSG00000223823	LINC01342	ENSG00000169474	SPRR1A	ENSG00000163501	IHH	ENSG00000069011	PITX1	ENSG00000204711	CFAP95	ENSG00000144063	MALL	ENSG00000235505		ENSG00000008196	TFAP2B	ENSG00000240376	RPS8P8	ENSG00000096395	MLN	ENSG00000196967	ZNF585A	ENSG00000283417		ENSG00000165474	GJB2	ENSG00000279756		ENSG00000184012	TMPRSS2	ENSG00000169507	SLC38A11	ENSG00000261465	COQ7-DT	ENSG00000273123		ENSG00000185176	AQP12A	ENSG00000249148	LOC100288683
ENSG00000242550	SERPINB10	ENSG00000184302	SIX6	ENSG00000157551	KCNJ15	ENSG00000227722		ENSG00000168542	COL3A1	ENSG00000227722		ENSG00000230077	MTAPP2	ENSG00000234276	SDR42E1P3	ENSG00000230533		ENSG00000248685		ENSG00000149798	CDC42EP2	ENSG00000127324	TSPAN8	ENSG00000249481	SPATS1	ENSG00000130595	TNNT3	ENSG00000163898	LIPH	ENSG00000163209	SPRR3	ENSG00000113430	IRX4	ENSG00000286946		ENSG00000288544		ENSG00000259442		ENSG00000262402
ENSG00000165474	GJB2	ENSG00000095585	BLNK	ENSG00000172478	MAB21L4	ENSG00000064195	DLX3	ENSG00000135374	ELF5	ENSG00000259439	LINC01833	ENSG00000257384		ENSG00000287705		ENSG00000238189		ENSG00000278979		ENSG00000155918	RAET1L	ENSG00000188089	PLA2G4E	ENSG00000165078	CPA6	ENSG00000182795	C1orf116	ENSG00000127083	OMD	ENSG00000204335	SP5	ENSG00000106034	CPED1	ENSG00000005844	ITGAL	ENSG00000143184	XCL1	ENSG00000230317	LINC01284	ENSG00000287705
ENSG00000262406	MMP12	ENSG00000169594	BNC1	ENSG00000105388	CEACAM5	ENSG00000200917	RNU6-553P	ENSG00000227722		ENSG00000236507		ENSG00000184302	SIX6	ENSG00000136689	IL1RN	ENSG00000249116		ENSG00000285786		ENSG00000270192		ENSG00000205642	VCX3B	ENSG00000251408		ENSG00000184058	TBX1	ENSG00000177494	ZBED2	ENSG00000103067	ESRP2	ENSG00000081277	PKP1	ENSG00000111339	ART4	ENSG00000180818	HOXC10	ENSG00000278493		ENSG00000233451
ENSG00000122176	FMOD	ENSG00000172243	CLEC7A	ENSG00000235505		ENSG00000212181	LOC124900532	ENSG00000249160	LINC02213	ENSG00000271774		ENSG00000235505		ENSG00000180938	ZNF572	ENSG00000164778	EN2	ENSG00000165474	GJB2	ENSG00000273353		ENSG00000233508	PTPRT-DT	ENSG00000252153	MIR2278	ENSG00000129455	KLK8	ENSG00000184012	TMPRSS2	ENSG00000172478	MAB21L4	ENSG00000214067		ENSG00000173578	XCR1	ENSG00000115590	IL1R2	ENSG00000260084		ENSG00000258175
ENSG00000169474	SPRR1A	ENSG00000105492	SIGLEC6	ENSG00000254139	LINC03018	ENSG00000223823	LINC01342	ENSG00000257512		ENSG00000273703	H2BC14	ENSG00000262406	MMP12	ENSG00000182983	ZNF662	ENSG00000130234	ACE2	ENSG00000154258	ABCA9	ENSG00000286511		ENSG00000267259	LOC112267992	ENSG00000278009		ENSG00000132530	XAF1	ENSG00000233008	LOC101927560	ENSG00000183742	MACC1	ENSG00000229794	MTCYBP32	ENSG00000263155	MYZAP	ENSG00000156006	NAT2	ENSG00000267039	LOC105372069	ENSG00000276178
ENSG00000196917	HCAR1	ENSG00000113196	HAND1	ENSG00000183742	MACC1	ENSG00000242586	HYDINP1	ENSG00000149633	KIAA1755	ENSG00000130595	TNNT3	ENSG00000166396	SERPINB7	ENSG00000277199		ENSG00000184302	SIX6	ENSG00000106034	CPED1	ENSG00000084674	APOB	ENSG00000077274	CAPN6	ENSG00000284194	SCO2	ENSG00000228630	HOTAIR	ENSG00000247287	PRKCH-AS1	ENSG00000125492	BARHL1	ENSG00000243592	RPL17P22	ENSG00000267631	CGB1	ENSG00000204711	CFAP95	ENSG00000158482		ENSG00000218996
ENSG00000181885	CLDN7	ENSG00000204021	LIPK	ENSG00000204335	SP5	ENSG00000252915		ENSG00000164920	OSR2	ENSG00000136574	GATA4	ENSG00000128710	HOXD10	ENSG00000043039	BARX2	ENSG00000231811	LOC101927888	ENSG00000110852	CLEC2B	ENSG00000131668	BARX1	ENSG00000126231	PROZ	ENSG00000248923	MTND5P11	ENSG00000279756		ENSG00000159618	ADGRG5	ENSG00000170465	KRT6C	ENSG00000254694		ENSG00000287865		ENSG00000223583	RPL17P9	ENSG00000236375		ENSG00000242352
ENSG00000144063	MALL	ENSG00000235205		ENSG00000184302	SIX6	ENSG00000255167	NELL1-AS1	ENSG00000169469	SPRR1B	ENSG00000147138	GPR174	ENSG00000019186	CYP24A1	ENSG00000153266	FEZF2	ENSG00000235505		ENSG00000115138	POMC	ENSG00000143032	BARHL2	ENSG00000243986	ENO1P3	ENSG00000270706		ENSG00000205426	KRT81	ENSG00000170465	KRT6C	ENSG00000070190	DAPP1	ENSG00000259528		ENSG00000102243	VGLL1	ENSG00000248555	LINC01339	ENSG00000240882	PTOV1P1	ENSG00000236474
ENSG00000106809	OGN	ENSG00000286965		ENSG00000070190	DAPP1	ENSG00000255358		ENSG00000233977		ENSG00000236544	EN2-DT	ENSG00000136689	IL1RN	ENSG00000185686	PRAME	ENSG00000136689	IL1RN	ENSG00000125879	OTOR	ENSG00000162494	LRRC38	ENSG00000261241	LINC02128	ENSG00000257624		ENSG00000019186	CYP24A1	ENSG00000263745	LOC105371956	ENSG00000172243	CLEC7A	ENSG00000279653		ENSG00000130612		ENSG00000250423	KIAA1210	ENSG00000258904		ENSG00000258904
ENSG00000019186	CYP24A1	ENSG00000268104	SLC6A14	ENSG00000169594	BNC1	ENSG00000287335		ENSG00000252915		ENSG00000267259	LOC112267992	ENSG00000180938	ZNF572	ENSG00000185811	IKZF1	ENSG00000180938	ZNF572	ENSG00000267259	LOC112267992	ENSG00000164089	ETNPPL	ENSG00000285681		ENSG00000153898	MCOLN2	ENSG00000106809	OGN	ENSG00000286046		ENSG00000105388	CEACAM5	ENSG00000144619	CNTN4	ENSG00000185758	CLDN24	ENSG00000275088		ENSG00000259440		ENSG00000236054
ENSG00000105388	CEACAM5	ENSG00000134258	VTCN1	ENSG00000172243	CLEC7A	ENSG00000154258	ABCA9	ENSG00000255167	NELL1-AS1	ENSG00000285115		ENSG00000182983	ZNF662	ENSG00000165474	GJB2	ENSG00000277199		ENSG00000274618	H4C6	ENSG00000166509	CLEC3A	ENSG00000285896		ENSG00000200917	RNU6-553P	ENSG00000170370	EMX2	ENSG00000188883	KLRG2	ENSG00000174417	TRHR	ENSG00000165474	GJB2	ENSG00000228548		ENSG00000247213	LINC01498	ENSG00000279936		ENSG00000275930
ENSG00000124143	ARHGAP40	ENSG00000196954	CASP4	ENSG00000105492	SIGLEC6	ENSG00000274618	H4C6	ENSG00000255480		ENSG00000153898	MCOLN2	ENSG00000136167	LCP1	ENSG00000169550	MUC15	ENSG00000082074	FYB1	ENSG00000112936	C7	ENSG00000179046	TRIML2	ENSG00000286511		ENSG00000202079		ENSG00000247287	PRKCH-AS1	ENSG00000172243	CLEC7A	ENSG00000229243	LINC01981	ENSG00000064886	CHI3L2	ENSG00000259440		ENSG00000258662		ENSG00000286693		ENSG00000232358
ENSG00000235505		ENSG00000165474	GJB2	ENSG00000113196	HAND1	ENSG00000113430	IRX4	ENSG00000273687		ENSG00000200917	RNU6-553P	ENSG00000109101	FOXN1	ENSG00000136275	PKD1L1-AS1	ENSG00000204876	LOC389602	ENSG00000096395	MLN	ENSG00000182898	TCHHL1	ENSG00000273703	H2BC14	ENSG00000224750		ENSG00000204335	SP5	ENSG00000189280	GJB5	ENSG00000255216		ENSG00000153266	FEZF2	ENSG00000280134		ENSG00000081277	PKP1	ENSG00000009765	IYD	ENSG00000277825
ENSG00000254139	LINC03018	ENSG00000043039	BARX2	ENSG00000204021	LIPK	ENSG00000147138	GPR174	ENSG00000286658	LOC124901632	ENSG00000243871	RN7SL487P	ENSG00000043039	BARX2	ENSG00000170465	KRT6C	ENSG00000257384		ENSG00000126231	PROZ	ENSG00000183668	PSG9	ENSG00000180818	HOXC10	ENSG00000225327	USP17L1	ENSG00000105664	COMP	ENSG00000105388	CEACAM5	ENSG00000286951		ENSG00000156006	NAT2	ENSG00000183160	TMEM119	ENSG00000130595	TNNT3	ENSG00000110665	C11orf21	ENSG00000271974	RDM1P4
ENSG00000282100		ENSG00000115221	ITGB6	ENSG00000278700		ENSG00000165474	GJB2	ENSG00000077274	CAPN6	ENSG00000255358		ENSG00000168079	SCARA5	ENSG00000187054	TMPRSS11A	ENSG00000112837	TBX18	ENSG00000212567	LOC124900202	ENSG00000196917	HCAR1	ENSG00000188803	SHISA6	ENSG00000233263		ENSG00000170465	KRT6C	ENSG00000286951		ENSG00000287354	LOC124904503	ENSG00000250423	KIAA1210	ENSG00000168542	COL3A1	ENSG00000108688	CCL7	ENSG00000142538	PTH2	ENSG00000255557
ENSG00000286234		ENSG00000107831	FGF8	ENSG00000112837	TBX18	ENSG00000173578	XCR1	ENSG00000274618	H4C6	ENSG00000259691		ENSG00000185686	PRAME	ENSG00000257671	KRT7-AS	ENSG00000134853	PDGFRA	ENSG00000227288		ENSG00000230316	FEZF1-AS1	ENSG00000235491		ENSG00000234944	LINC02623	ENSG00000286046		ENSG00000287354	LOC124904503	ENSG00000183160	TMEM119	ENSG00000116031	CD207	ENSG00000130234	ACE2	ENSG00000226516	FAM138B	ENSG00000174171	LOC105370792	ENSG00000204099	NEU4
ENSG00000182256	GABRG3	ENSG00000204397	CARD16	ENSG00000164778	EN2	ENSG00000228835		ENSG00000084674	APOB	ENSG00000119535	CSF3R	ENSG00000272681	FAM223B	ENSG00000282221		ENSG00000157551	KCNJ15	ENSG00000229689	ANKRD33BP1	ENSG00000249160	LINC02213	ENSG00000251442	LOC101928893	ENSG00000235065	RPL24P2	ENSG00000188883	KLRG2	ENSG00000165474	GJB2	ENSG00000069011	PITX1	ENSG00000230327	MTCO1P42	ENSG00000169507	SLC38A11	ENSG00000229689	ANKRD33BP1	ENSG00000216863	LY86-AS1	ENSG00000129007	CALML4
ENSG00000204335	SP5	ENSG00000274173		ENSG00000174417	TRHR	ENSG00000236544	EN2-DT	ENSG00000110077	MS4A6A	ENSG00000127324	TSPAN8	ENSG00000279245	FAM223A	ENSG00000268104	SLC6A14	ENSG00000170465	KRT6C	ENSG00000236007	MTCO1P46	ENSG00000249436	LNCBRM	ENSG00000270210		ENSG00000236507		ENSG00000262406	MMP12	ENSG00000069011	PITX1	ENSG00000169594	BNC1	ENSG00000237026		ENSG00000204990		ENSG00000243592	RPL17P22	ENSG00000223823	LINC01342	ENSG00000152672	CLEC4F
ENSG00000149506	ZP1	ENSG00000171236	LRG1	ENSG00000276476	LINC00540	ENSG00000267259	LOC112267992	ENSG00000128714	HOXD13	ENSG00000183668	PSG9	ENSG00000008196	TFAP2B	ENSG00000223784	LINC00707	ENSG00000257671	KRT7-AS	ENSG00000249407		ENSG00000258998		ENSG00000199218		ENSG00000250274	LOC100128059	ENSG00000172243	CLEC7A	ENSG00000169594	BNC1	ENSG00000082074	FYB1	ENSG00000238189		ENSG00000212240	RNU6-930P	ENSG00000250017		ENSG00000224750		ENSG00000223152	RNU4-88P
ENSG00000184302	SIX6	ENSG00000250378	LOC107986453	ENSG00000082074	FYB1	ENSG00000285115		ENSG00000136574	GATA4	ENSG00000224406	LINC02052	ENSG00000170465	KRT6C	ENSG00000231924	PSG1	ENSG00000272304		ENSG00000285749		ENSG00000271503	CCL5	ENSG00000224087		ENSG00000251332	PSME2P4	ENSG00000181885	CLDN7	ENSG00000234233		ENSG00000167755	KLK6	ENSG00000253829		ENSG00000229794	MTCYBP32	ENSG00000253829		ENSG00000227120		ENSG00000235497
ENSG00000234944	LINC02623	ENSG00000279500		ENSG00000274173		ENSG00000286692		ENSG00000147138	GPR174	ENSG00000227403	LINC01806	ENSG00000257671	KRT7-AS	ENSG00000237975		ENSG00000282221		ENSG00000185960	SHOX	ENSG00000077274	CAPN6	ENSG00000226765	RPSAP33	ENSG00000254885		ENSG00000108244	KRT23	ENSG00000204397	CARD16	ENSG00000127903	ZNF835	ENSG00000286068		ENSG00000286073		ENSG00000283787	PRR33	ENSG00000235445		ENSG00000241186	CRIPTO
ENSG00000172243	CLEC7A	ENSG00000204876	LOC389602	ENSG00000254704	LOC643709	ENSG00000287383		ENSG00000162494	LRRC38	ENSG00000229167		ENSG00000282221		ENSG00000134258	VTCN1	ENSG00000103067	ESRP2	ENSG00000113430	IRX4	ENSG00000102243	VGLL1	ENSG00000249407		ENSG00000255167	NELL1-AS1	ENSG00000105388	CEACAM5	ENSG00000213411		ENSG00000249116		ENSG00000139800	ZIC5	ENSG00000287118		ENSG00000286946		ENSG00000236507		ENSG00000250017
ENSG00000105492	SIGLEC6	ENSG00000287229		ENSG00000279500		ENSG00000229847	EMX2OS	ENSG00000173578	XCR1	ENSG00000231924	PSG1	ENSG00000231924	PSG1	ENSG00000112936	C7	ENSG00000223784	LINC00707	ENSG00000164035	EMCN	ENSG00000168542	COL3A1	ENSG00000259244		ENSG00000267063		ENSG00000255216		ENSG00000249116		ENSG00000235505		ENSG00000196090	PTPRT	ENSG00000115590	IL1R2	ENSG00000121552	CSTA	ENSG00000237728		ENSG00000259869
ENSG00000113196	HAND1	ENSG00000154227	CERS3	ENSG00000103067	ESRP2	ENSG00000179059	ZFP42	ENSG00000236544	EN2-DT	ENSG00000235491		ENSG00000124143	ARHGAP40	ENSG00000282304	MALL	ENSG00000231924	PSG1	ENSG00000125850	OVOL2	ENSG00000110077	MS4A6A	ENSG00000270799		ENSG00000276403		ENSG00000276807		ENSG00000259723		ENSG00000251972	RNU6-123P	ENSG00000154258	ABCA9	ENSG00000168454	TXNDC2	ENSG00000199906		ENSG00000242088		ENSG00000265743
ENSG00000204021	LIPK	ENSG00000167183	PRR15L	ENSG00000134853	PDGFRA	ENSG00000224751		ENSG00000253348	LOC107986473	ENSG00000137491	SLCO2B1	ENSG00000112837	TBX18	ENSG00000154227	CERS3	ENSG00000133067	LGR6	ENSG00000081277	PKP1	ENSG00000236544	EN2-DT	ENSG00000272681	FAM223B	ENSG00000277749	CCDC33-AS1	ENSG00000112837	TBX18	ENSG00000269845		ENSG00000134853	PDGFRA	ENSG00000274618	H4C6	ENSG00000233064		ENSG00000229167		ENSG00000243584		ENSG00000267222
ENSG00000244094	SPRR2F	ENSG00000112936	C7	ENSG00000136689	IL1RN	ENSG00000227304		ENSG00000271555		ENSG00000137273	FOXF2	ENSG00000159618	ADGRG5	ENSG00000214049	UCA1	ENSG00000114638	UPK1B	ENSG00000184058	TBX1	ENSG00000265091		ENSG00000278979		ENSG00000280375		ENSG00000167755	KLK6	ENSG00000286965		ENSG00000114638	UPK1B	ENSG00000108688	CCL7	ENSG00000255750	SSPN-AS1	ENSG00000258998		ENSG00000252317		ENSG00000286693
ENSG00000168079	SCARA5	ENSG00000136689	IL1RN	ENSG00000180772	AGTR2	ENSG00000243498		ENSG00000273372		ENSG00000077274	CAPN6	ENSG00000108244	KRT23	ENSG00000107831	FGF8	ENSG00000259439	LINC01833	ENSG00000235491		ENSG00000148735	PLEKHS1	ENSG00000279245	FAM223A	ENSG00000286433		ENSG00000127903	ZNF835	ENSG00000134258	VTCN1	ENSG00000164778	EN2	ENSG00000138472	GUCA1C	ENSG00000271503	CCL5	ENSG00000288060		ENSG00000262543	SMIM28	ENSG00000287647
ENSG00000008196	TFAP2B	ENSG00000246225		ENSG00000175591	P2RY2	ENSG00000248779		ENSG00000285115		ENSG00000180818	HOXC10	ENSG00000254880	PKNOX2-DT	ENSG00000183742	MACC1	ENSG00000147138	GPR174	ENSG00000251442	LOC101928893	ENSG00000226984	RPL26P10	ENSG00000248538	LOC157273	ENSG00000221539	SNORD99	ENSG00000175202	HIGD2B	ENSG00000227471	AKR1B15	ENSG00000157551	KCNJ15	ENSG00000163492	CCDC141	ENSG00000128383	APOBEC3A	ENSG00000137491	SLCO2B1	ENSG00000263501		ENSG00000169994	MYO7B
ENSG00000043039	BARX2	ENSG00000257083		ENSG00000005102	MEOX1	ENSG00000258586	LINC02274	ENSG00000226191		ENSG00000227962		ENSG00000132530	XAF1	ENSG00000070190	DAPP1	ENSG00000169474	SPRR1A	ENSG00000279912		ENSG00000231169		ENSG00000254139	LINC03018	ENSG00000273791	BNIP3P47	ENSG00000249116		ENSG00000235505		ENSG00000019186	CYP24A1	ENSG00000250651		ENSG00000189058	APOD	ENSG00000196967	ZNF585A	ENSG00000267063		ENSG00000253744
ENSG00000274173		ENSG00000259807	LOC101928188	ENSG00000259439	LINC01833	ENSG00000262543	SMIM28	ENSG00000184012	TMPRSS2	ENSG00000228680	LOC124901619	ENSG00000287906		ENSG00000185960	SHOX	ENSG00000230154		ENSG00000224272	LOC124905349	ENSG00000248307	LINC00616	ENSG00000163564	PYHIN1	ENSG00000126231	PROZ	ENSG00000286073		ENSG00000250745	USP17L20	ENSG00000267577	DNAAF3-AS1	ENSG00000260648		ENSG00000131982		ENSG00000144619	CNTN4	ENSG00000267346		ENSG00000286682
ENSG00000108244	KRT23	ENSG00000188883	KLRG2	ENSG00000019186	CYP24A1	ENSG00000279609		ENSG00000125850	OVOL2	ENSG00000242507		ENSG00000181885	CLDN7	ENSG00000164778	EN2	ENSG00000243137	PSG4	ENSG00000230077	MTAPP2	ENSG00000279910		ENSG00000169413	RNASE6	ENSG00000155918	RAET1L	ENSG00000095585	BLNK	ENSG00000269086	LINC02965	ENSG00000268460	LOC93429	ENSG00000261519		ENSG00000229276		ENSG00000221634	MIR1276	ENSG00000273257		ENSG00000213779	RPL29P21
ENSG00000136167	LCP1	ENSG00000129009	ISLR	ENSG00000134258	VTCN1	ENSG00000287985		ENSG00000253313	C1orf210	ENSG00000243584		ENSG00000147138	GPR174	ENSG00000147138	GPR174	ENSG00000184012	TMPRSS2	ENSG00000243101	RPS3P7	ENSG00000069011	PITX1	ENSG00000229167		ENSG00000175800	OR52B3P	ENSG00000008196	TFAP2B	ENSG00000154227	CERS3	ENSG00000140955	ADAD2	ENSG00000243896	OR2A7	ENSG00000236327		ENSG00000234702		ENSG00000273687		ENSG00000228753	EIF4BP2
ENSG00000212961		ENSG00000005102	MEOX1	ENSG00000086570	FAT2	ENSG00000139800	ZIC5	ENSG00000167183	PRR15L	ENSG00000267063		ENSG00000149506	ZP1	ENSG00000169474	SPRR1A	ENSG00000183160	TMEM119	ENSG00000267641	BNIP3P16	ENSG00000164920	OSR2	ENSG00000231181	RPL9P11	ENSG00000204814		ENSG00000235505		ENSG00000043039	BARX2	ENSG00000159337	PLA2G4D	ENSG00000112936	C7	ENSG00000236375		ENSG00000239332		ENSG00000277749	CCDC33-AS1	ENSG00000255750	SSPN-AS1
ENSG00000223823	LINC01342	ENSG00000214049	UCA1	ENSG00000139304	PTPRQ	ENSG00000125850	OVOL2	ENSG00000111339	ART4	ENSG00000286981		ENSG00000169474	SPRR1A	ENSG00000184012	TMPRSS2	ENSG00000175591	P2RY2	ENSG00000285568		ENSG00000163209	SPRR3	ENSG00000250423	KIAA1210	ENSG00000223660		ENSG00000230077	MTAPP2	ENSG00000129009	ISLR	ENSG00000257671	KRT7-AS	ENSG00000242979	RPS15AP18	ENSG00000240106	RN7SL146P	ENSG00000250866		ENSG00000286433		ENSG00000225969
ENSG00000287335		ENSG00000204866	IGFL2	ENSG00000185306	C12orf56	ENSG00000112936	C7	ENSG00000168828	OR13J1	ENSG00000156006	NAT2	ENSG00000169550	MUC15	ENSG00000198019		ENSG00000019186	CYP24A1	ENSG00000285896		ENSG00000226982	CENPCP1	ENSG00000250584	LINC01511	ENSG00000227098	LOC105373757	ENSG00000109101	FOXN1	ENSG00000159337	PLA2G4D	ENSG00000100122	CRYBB1	ENSG00000258998		ENSG00000258256		ENSG00000252036	RN7SKP288	ENSG00000165078	CPA6	ENSG00000232454
ENSG00000171236	LRG1	ENSG00000258212		ENSG00000223872	LOC105375610	ENSG00000183668	PSG9	ENSG00000183668	PSG9	ENSG00000163283	ALPP	ENSG00000205622		ENSG00000205488		ENSG00000117595	IRF6	ENSG00000163501	IHH	ENSG00000233508	PTPRT-DT	ENSG00000263745	LOC105371956	ENSG00000237646		ENSG00000043039	BARX2	ENSG00000243313	RN7SL285P	ENSG00000086570	FAT2	ENSG00000288060		ENSG00000267391	MIR122HG	ENSG00000255964	HSPD1P12	ENSG00000197588		ENSG00000263657
ENSG00000279500		ENSG00000285700		ENSG00000175730		ENSG00000235491		ENSG00000224406	LINC02052	ENSG00000164035	EMCN	ENSG00000223609	HBD	ENSG00000227403	LINC01806	ENSG00000167755	KLK6	ENSG00000169413	RNASE6	ENSG00000274618	H4C6	ENSG00000081277	PKP1	ENSG00000242595	RPL26P26	ENSG00000205420	KRT6A	ENSG00000257671	KRT7-AS	ENSG00000105492	SIGLEC6	ENSG00000115138	POMC	ENSG00000270192		ENSG00000283929	MIR5010	ENSG00000259269		ENSG00000273762	VN1R76P
ENSG00000109101	FOXN1	ENSG00000086570	FAT2	ENSG00000287229		ENSG00000286338	LOC105379104	ENSG00000227403	LINC01806	ENSG00000233508	PTPRT-DT	ENSG00000233136	USP17L11	ENSG00000233136	USP17L11	ENSG00000139304	PTPRQ	ENSG00000205946	USP17L6P	ENSG00000149633	KIAA1755	ENSG00000148513	ANKRD30A	ENSG00000243025		ENSG00000244198		ENSG00000115221	ITGB6	ENSG00000163283	ALPP	ENSG00000227121		ENSG00000286623		ENSG00000286782		ENSG00000237654	NTM-AS2	ENSG00000110665	C11orf21
ENSG00000128710	HOXD10	ENSG00000169435	RASSF6	ENSG00000117595	IRF6	ENSG00000258539		ENSG00000231924	PSG1	ENSG00000235830	SRGAP3-AS4	ENSG00000236268	LINC01361	ENSG00000243137	PSG4	ENSG00000105492	SIGLEC6	ENSG00000250423	KIAA1210	ENSG00000230077	MTAPP2	ENSG00000172969	FRG2C	ENSG00000285770		ENSG00000253972	MAL2-AS1	ENSG00000112936	C7	ENSG00000176402	GJC3	ENSG00000200455	RNU6-1112P	ENSG00000274618	H4C6	ENSG00000119535	CSF3R	ENSG00000183479	TREX2	ENSG00000142538	PTH2
ENSG00000112837	TBX18	ENSG00000243137	PSG4	ENSG00000133067	LGR6	ENSG00000081277	PKP1	ENSG00000178997	EXD1	ENSG00000238034		ENSG00000243137	PSG4	ENSG00000254213		ENSG00000179031		ENSG00000254485		ENSG00000233540	DNM3-IT1	ENSG00000225905		ENSG00000169994	MYO7B	ENSG00000257671	KRT7-AS	ENSG00000196954	CASP4	ENSG00000179031		ENSG00000226516	FAM138B	ENSG00000169469	SPRR1B	ENSG00000280916		ENSG00000287310		ENSG00000148513	ANKRD30A
ENSG00000135374	ELF5	ENSG00000257398		ENSG00000132698	RAB25	ENSG00000196090	PTPRT	ENSG00000211695	TRGV9	ENSG00000196967	ZNF585A	ENSG00000259341		ENSG00000273760		ENSG00000189433	GJB4	ENSG00000263745	LOC105371956	ENSG00000279769		ENSG00000230077	MTAPP2	ENSG00000257636	G2E3-AS1	ENSG00000203837	PNLIPRP3	ENSG00000268621	IGFL2-AS1	ENSG00000186847	KRT14	ENSG00000254582		ENSG00000081277	PKP1	ENSG00000159166	LAD1	ENSG00000226759	DAB1-AS1	ENSG00000185594	SPATA8
ENSG00000136689	IL1RN	ENSG00000216863	LY86-AS1	ENSG00000205890	LOC100128770	ENSG00000089225	TBX5	ENSG00000213176	RPL13P6	ENSG00000110195	FOLR1	ENSG00000260930	LINC01416	ENSG00000268621	IGFL2-AS1	ENSG00000227598		ENSG00000171346	KRT15	ENSG00000125850	OVOL2	ENSG00000231548	OR55B1P	ENSG00000270257		ENSG00000267051	LOC105371993	ENSG00000105492	SIGLEC6	ENSG00000187855	ASCL4	ENSG00000258256		ENSG00000258998		ENSG00000087128	TMPRSS11E	ENSG00000226409	LOC102723341	ENSG00000199218
ENSG00000180772	AGTR2	ENSG00000234944	LINC02623	ENSG00000243137	PSG4	ENSG00000096006	CRISP3	ENSG00000214626	POLR3DP1	ENSG00000081277	PKP1	ENSG00000273760		ENSG00000164035	EMCN	ENSG00000134258	VTCN1	ENSG00000226709	FGF12-AS3	ENSG00000174600	CMKLR1	ENSG00000260053	ABCB10P4	ENSG00000275759		ENSG00000105492	SIGLEC6	ENSG00000171236	LRG1	ENSG00000198074	AKR1B10	ENSG00000258736		ENSG00000259617	LOC105376713	ENSG00000129538	RNASE1	ENSG00000233044		ENSG00000214249	CTAGE11P
ENSG00000205076	LGALS7	ENSG00000125850	OVOL2	ENSG00000152672	CLEC4F	ENSG00000184058	TBX1	ENSG00000242088		ENSG00000154258	ABCA9	ENSG00000234276	SDR42E1P3	ENSG00000233236		ENSG00000172243	CLEC7A	ENSG00000233205		ENSG00000183160	TMEM119	ENSG00000271590		ENSG00000285467	DHRS4L1	ENSG00000145777	TSLP	ENSG00000186847	KRT14	ENSG00000261437		ENSG00000267051	LOC105371993	ENSG00000264472		ENSG00000140505	CYP1A2	ENSG00000266990		ENSG00000231395
ENSG00000243955	GSTA1	ENSG00000161405	IKZF3	ENSG00000231047	GCNT1P3	ENSG00000171860	C3AR1	ENSG00000243498		ENSG00000121552	CSTA	ENSG00000239265		ENSG00000129009	ISLR	ENSG00000136155	SCEL	ENSG00000261241	LINC02128	ENSG00000103710	RASL12	ENSG00000135374	ELF5	ENSG00000158869	FCER1G	ENSG00000163283	ALPP	ENSG00000187855	ASCL4	ENSG00000134258	VTCN1	ENSG00000273123		ENSG00000280003		ENSG00000180772	AGTR2	ENSG00000152670	DDX4	ENSG00000236095
ENSG00000268070		ENSG00000257671	KRT7-AS	ENSG00000114638	UPK1B	ENSG00000229060		ENSG00000243871	RN7SL487P	ENSG00000243566	UPK3B	ENSG00000277213	SDR42E1P2	ENSG00000106809	OGN	ENSG00000271367		ENSG00000262884	LOC101927911	ENSG00000168828	OR13J1	ENSG00000154258	ABCA9	ENSG00000226409	LOC102723341	ENSG00000171236	LRG1	ENSG00000261437		ENSG00000139304	PTPRQ	ENSG00000280134		ENSG00000149633	KIAA1755	ENSG00000183668	PSG9	ENSG00000279537		ENSG00000240376	RPS8P8
ENSG00000188883	KLRG2	ENSG00000106809	OGN	ENSG00000169507	SLC38A11	ENSG00000235445		ENSG00000271774		ENSG00000188803	SHISA6	ENSG00000083307	GRHL2	ENSG00000105492	SIGLEC6	ENSG00000268460	LOC93429	ENSG00000270799		ENSG00000249104	USP17L17	ENSG00000164778	EN2	ENSG00000244268		ENSG00000186847	KRT14	ENSG00000261633		ENSG00000005102	MEOX1	ENSG00000287647		ENSG00000221203	MIR1262	ENSG00000184302	SIX6	ENSG00000132464	ENAM	ENSG00000243584
ENSG00000240244		ENSG00000189280	GJB5	ENSG00000257671	KRT7-AS	ENSG00000267063		ENSG00000279887		ENSG00000165140	FBP1	ENSG00000205420	KRT6A	ENSG00000260701		ENSG00000169594	BNC1	ENSG00000277213	SDR42E1P2	ENSG00000253888	LOC105379340	ENSG00000005073	HOXA11	ENSG00000269404	SPIB	ENSG00000197614	MFAP5	ENSG00000285887		ENSG00000124143	ARHGAP40	ENSG00000171346	KRT15	ENSG00000235497		ENSG00000189433	GJB4	ENSG00000203837	PNLIPRP3	ENSG00000248307	LINC00616
ENSG00000205420	KRT6A	ENSG00000274618	H4C6	ENSG00000285303		ENSG00000279143		ENSG00000286234		ENSG00000178997	EXD1	ENSG00000167755	KLK6	ENSG00000286965		ENSG00000086570	FAT2	ENSG00000279123		ENSG00000255983		ENSG00000119535	CSF3R	ENSG00000274002		ENSG00000198074	AKR1B10	ENSG00000214049	UCA1	ENSG00000132698	RAB25	ENSG00000287270		ENSG00000237026		ENSG00000236544	EN2-DT	ENSG00000221203	MIR1262	ENSG00000250383
ENSG00000169435	RASSF6	ENSG00000164778	EN2	ENSG00000152213	ARL11	ENSG00000153266	FEZF2	ENSG00000163209	SPRR3	ENSG00000233263		ENSG00000105492	SIGLEC6	ENSG00000172243	CLEC7A	ENSG00000204335	SP5	ENSG00000287985		ENSG00000259617	LOC105376713	ENSG00000165140	FBP1	ENSG00000272312		ENSG00000223609	HBD	ENSG00000086570	FAT2	ENSG00000205890	LOC100128770	ENSG00000184058	TBX1	ENSG00000248211	TRPC7-AS1	ENSG00000250584	LINC01511	ENSG00000223841		ENSG00000260790	CDR2-DT
ENSG00000159618	ADGRG5	ENSG00000152213	ARL11	ENSG00000182898	TCHHL1	ENSG00000156006	NAT2	ENSG00000189058	APOD	ENSG00000234159		ENSG00000172243	CLEC7A	ENSG00000115221	ITGB6	ENSG00000152213	ARL11	ENSG00000268388	FENDRR	ENSG00000136275	PKD1L1-AS1	ENSG00000010932	FMO1	ENSG00000285925		ENSG00000261437		ENSG00000112837	TBX18	ENSG00000212939		ENSG00000110852	CLEC2B	ENSG00000251450		ENSG00000273368		ENSG00000227141		ENSG00000261241	LINC02128
ENSG00000172818	OVOL1	ENSG00000182898	TCHHL1	ENSG00000183347	GBP6	ENSG00000159337	PLA2G4D	ENSG00000128383	APOBEC3A	ENSG00000236724		ENSG00000251423		ENSG00000167183	PRR15L	ENSG00000159337	PLA2G4D	ENSG00000163209	SPRR3	ENSG00000188282	RUFY4	ENSG00000227722		ENSG00000148482	SLC39A12	ENSG00000274286	ADRA2B	ENSG00000136275	PKD1L1-AS1	ENSG00000242550	SERPINB10	ENSG00000119919	NKX2-3	ENSG00000267222		ENSG00000286017		ENSG00000237101	LOC101927164	ENSG00000261821
ENSG00000083307	GRHL2	ENSG00000183347	GBP6	ENSG00000225084	LOC101927839	ENSG00000163283	ALPP	ENSG00000181617	FDCSP	ENSG00000254704	LOC643709	ENSG00000204335	SP5	ENSG00000169594	BNC1	ENSG00000242550	SERPINB10	ENSG00000179059	ZFP42	ENSG00000225905		ENSG00000165474	GJB2	ENSG00000259982		ENSG00000214381	LINC00488	ENSG00000225857		ENSG00000267150		ENSG00000164089	ETNPPL	ENSG00000285722	LOC124905143	ENSG00000188803	SHISA6	ENSG00000250651		ENSG00000267150
ENSG00000243137	PSG4	ENSG00000205488		ENSG00000273760		ENSG00000238034		ENSG00000225329		ENSG00000267703		ENSG00000127507	ADGRE2	ENSG00000204866	IGFL2	ENSG00000272763	LINC03057	ENSG00000196090	PTPRT	ENSG00000227098	LOC105373757	ENSG00000137491	SLCO2B1	ENSG00000265520	MIR548V	ENSG00000136167	LCP1	ENSG00000143556	S100A7	ENSG00000117595	IRF6	ENSG00000165182	CXorf58	ENSG00000286782		ENSG00000237101	LOC101927164	ENSG00000251423		ENSG00000273353
ENSG00000124429	POF1B	ENSG00000268621	IGFL2-AS1	ENSG00000166396	SERPINB7	ENSG00000142698	C1orf94	ENSG00000233508	PTPRT-DT	ENSG00000159166	LAD1	ENSG00000152213	ARL11	ENSG00000118322	ATP10B	ENSG00000267737		ENSG00000225022		ENSG00000233010		ENSG00000159166	LAD1	ENSG00000163958	ZDHHC19	ENSG00000070526	ST6GALNAC1	ENSG00000233682	FNDC1-AS1	ENSG00000086548	CEACAM6	ENSG00000180772	AGTR2	ENSG00000163209	SPRR3	ENSG00000251450		ENSG00000261535		ENSG00000277655
ENSG00000169507	SLC38A11	ENSG00000227120		ENSG00000137975	CLCA2	ENSG00000110195	FOLR1	ENSG00000238034		ENSG00000005073	HOXA11	ENSG00000189398	OR7E12P	ENSG00000152977	ZIC1	ENSG00000188112	C6orf132	ENSG00000227722		ENSG00000234702		ENSG00000096395	MLN	ENSG00000260229	PPIAP51	ENSG00000127507	ADGRE2	ENSG00000204866	IGFL2	ENSG00000133067	LGR6	ENSG00000183668	PSG9	ENSG00000018625	ATP1A2	ENSG00000266100	LOC101927557	ENSG00000267412		ENSG00000285190
ENSG00000189182	KRT77	ENSG00000112837	TBX18	ENSG00000231405		ENSG00000174600	CMKLR1	ENSG00000271503	CCL5	ENSG00000167157	PRRX2	ENSG00000205076	LGALS7	ENSG00000152213	ARL11	ENSG00000223872	LOC105375610	ENSG00000259821		ENSG00000250383		ENSG00000129170	CSRP3	ENSG00000196166	LINC03042	ENSG00000166396	SERPINB7	ENSG00000167183	PRR15L	ENSG00000223403	MIR381HG	ENSG00000184302	SIX6	ENSG00000077274	CAPN6	ENSG00000285722	LOC124905143	ENSG00000272854		ENSG00000287089
ENSG00000257671	KRT7-AS	ENSG00000169550	MUC15	ENSG00000136155	SCEL	ENSG00000171346	KRT15	ENSG00000279124	IGSF3P1	ENSG00000275234		ENSG00000242550	SERPINB10	ENSG00000159337	PLA2G4D	ENSG00000229243	LINC01981	ENSG00000269053		ENSG00000261821		ENSG00000213287	LOC101929104	ENSG00000277769	RBM22P4	ENSG00000143556	S100A7	ENSG00000106809	OGN	ENSG00000259869		ENSG00000236544	EN2-DT	ENSG00000184292	TACSTD2	ENSG00000287647		ENSG00000273123		ENSG00000227213	SPATA13-AS1
ENSG00000285303		ENSG00000158825	CDA	ENSG00000158825	CDA	ENSG00000228079		ENSG00000263724	DLGAP1-AS3	ENSG00000115919	KYNU	ENSG00000253348	LOC107986473	ENSG00000226281	LOC105374901	ENSG00000272431		ENSG00000185028	LRRC14B	ENSG00000271590		ENSG00000226709	FGF12-AS3	ENSG00000254192		ENSG00000149506	ZP1	ENSG00000152977	ZIC1	ENSG00000143032	BARHL2	ENSG00000163092	XIRP2	ENSG00000167183	PRR15L	ENSG00000248538	LOC157273	ENSG00000283929	MIR5010	ENSG00000236794	BCRP8
ENSG00000274618	H4C6	ENSG00000256481		ENSG00000251211	LOC645853	ENSG00000285777	ANKRD45	ENSG00000197632	SERPINB2	ENSG00000129538	RNASE1	ENSG00000261773		ENSG00000242550	SERPINB10	ENSG00000132698	RAB25	ENSG00000226984	RPL26P10	ENSG00000285786		ENSG00000242507		ENSG00000280155		ENSG00000233682	FNDC1-AS1	ENSG00000169550	MUC15	ENSG00000272763	LINC03057	ENSG00000213328		ENSG00000174600	CMKLR1	ENSG00000268104	SLC6A14	ENSG00000285716		ENSG00000250500
ENSG00000201831	SNORD115-1	ENSG00000111319	SCNN1A	ENSG00000272304		ENSG00000115590	IL1R2	ENSG00000018625	ATP1A2	ENSG00000145824	CXCL14	ENSG00000287270		ENSG00000253348	LOC107986473	ENSG00000281920		ENSG00000233010		ENSG00000287814	LOC105377727	ENSG00000243584		ENSG00000271817	LOC124900922	ENSG00000083307	GRHL2	ENSG00000139144	PIK3C2G	ENSG00000277199		ENSG00000221203	MIR1262	ENSG00000119919	NKX2-3	ENSG00000137273	FOXF2	ENSG00000285878		ENSG00000101251	SEL1L2
ENSG00000152213	ARL11	ENSG00000152977	ZIC1	ENSG00000188112	C6orf132	ENSG00000229495		ENSG00000100253	MIOX	ENSG00000165474	GJB2	ENSG00000287757		ENSG00000260816		ENSG00000168143	FAM83B	ENSG00000250383		ENSG00000163218	PGLYRP4	ENSG00000254880	PKNOX2-DT	ENSG00000272146		ENSG00000205076	LGALS7	ENSG00000154493	C10orf90	ENSG00000284640	LOC105378644	ENSG00000229689	ANKRD33BP1	ENSG00000129538	RNASE1	ENSG00000115919	KYNU	ENSG00000266200	PNLIPRP2	ENSG00000227666
ENSG00000182898	TCHHL1	ENSG00000070190	DAPP1	ENSG00000110665	C11orf21	ENSG00000280375		ENSG00000174171	LOC105370792	ENSG00000241754		ENSG00000112936	C7	ENSG00000271437		ENSG00000213185	FAM24B	ENSG00000258787	SEPHS1P2	ENSG00000204335	SP5	ENSG00000273353		ENSG00000270105		ENSG00000212939		ENSG00000277324		ENSG00000136155	SCEL	ENSG00000230986	DDX3P2	ENSG00000164089	ETNPPL	ENSG00000184292	TACSTD2	ENSG00000232131	NCOA7-AS1	ENSG00000284194	SCO2
ENSG00000183347	GBP6	ENSG00000127083	OMD	ENSG00000163564	PYHIN1	ENSG00000145824	CXCL14	ENSG00000185823	NPAP1	ENSG00000250629		ENSG00000258427		ENSG00000285821		ENSG00000261437		ENSG00000273994		ENSG00000167183	PRR15L	ENSG00000276188		ENSG00000287792		ENSG00000242550	SERPINB10	ENSG00000005102	MEOX1	ENSG00000169174	PCSK9	ENSG00000234358	RPL7AP42	ENSG00000180772	AGTR2	ENSG00000166869	CHP2	ENSG00000233296	TMEM18-DT	ENSG00000285467	DHRS4L1
ENSG00000127507	ADGRE2	ENSG00000143556	S100A7	ENSG00000176402	GJC3	ENSG00000199038	MIR210	ENSG00000212961		ENSG00000287248		ENSG00000271367		ENSG00000086570	FAT2	ENSG00000287456		ENSG00000145824	CXCL14	ENSG00000188816	HMX2	ENSG00000186564	FOXD2	ENSG00000239005	LOC124900188	ENSG00000150556	LYPD6B	ENSG00000111319	SCNN1A	ENSG00000175591	P2RY2	ENSG00000260891		ENSG00000183668	PSG9	ENSG00000154258	ABCA9	ENSG00000237136	C4orf51	ENSG00000215227	NUTF2P5
ENSG00000112936	C7	ENSG00000163564	PYHIN1	ENSG00000238189		ENSG00000231453	LINC01305	ENSG00000217862		ENSG00000288060		ENSG00000150556	LYPD6B	ENSG00000204876	LOC389602	ENSG00000288054		ENSG00000184292	TACSTD2	ENSG00000080293	SCTR	ENSG00000148704	VAX1	ENSG00000259103		ENSG00000143032	BARHL2	ENSG00000120279	MYCT1	ENSG00000137975	CLCA2	ENSG00000285722	LOC124905143	ENSG00000184302	SIX6	ENSG00000165474	GJB2	ENSG00000238713		ENSG00000230747
ENSG00000134258	VTCN1	ENSG00000250844	USP17L18	ENSG00000256982		ENSG00000241754		ENSG00000230986	DDX3P2	ENSG00000197632	SERPINB2	ENSG00000239528		ENSG00000125850	OVOL2	ENSG00000165816	VWA2	ENSG00000113196	HAND1	ENSG00000163564	PYHIN1	ENSG00000198771	RCSD1	ENSG00000203280	KIAA1671-AS1	ENSG00000225479	PLCB1-IT1	ENSG00000205946	USP17L6P	ENSG00000234233		ENSG00000286073		ENSG00000224307		ENSG00000077274	CAPN6	ENSG00000263724	DLGAP1-AS3	ENSG00000237463	LRRC52-AS1
ENSG00000158825	CDA	ENSG00000253944	MTUS1-DT	ENSG00000262094		ENSG00000242979	RPS15AP18	ENSG00000232778	RPL23AP50	ENSG00000214626	POLR3DP1	ENSG00000274618	H4C6	ENSG00000112837	TBX18	ENSG00000276476	LINC00540	ENSG00000174059	CD34	ENSG00000169413	RNASE6	ENSG00000184292	TACSTD2	ENSG00000232258	TMEM114	ENSG00000233136	USP17L11	ENSG00000212939		ENSG00000262558		ENSG00000286693		ENSG00000235387	SPAAR	ENSG00000010932	FMO1	ENSG00000268683		ENSG00000130612
ENSG00000230946		ENSG00000260816		ENSG00000277199		ENSG00000287248		ENSG00000235065	RPL24P2	ENSG00000243256		ENSG00000170370	EMX2	ENSG00000274618	H4C6	ENSG00000137975	CLCA2	ENSG00000174171	LOC105370792	ENSG00000205946	USP17L6P	ENSG00000145824	CXCL14	ENSG00000136275	PKD1L1-AS1	ENSG00000284640	LOC105378644	ENSG00000227403	LINC01806	ENSG00000128714	HOXD13	ENSG00000125850	OVOL2	ENSG00000236544	EN2-DT	ENSG00000140522	RLBP1	ENSG00000286508		ENSG00000131982
ENSG00000152672	CLEC4F	ENSG00000267149		ENSG00000287865		ENSG00000288060		ENSG00000243256		ENSG00000252317		ENSG00000213185	FAM24B	ENSG00000095585	BLNK	ENSG00000126231	PROZ	ENSG00000244268		ENSG00000233064		ENSG00000113196	HAND1	ENSG00000138472	GUCA1C	ENSG00000112936	C7	ENSG00000242550	SERPINB10	ENSG00000147138	GPR174	ENSG00000185960	SHOX	ENSG00000237463	LRRC52-AS1	ENSG00000198771	RCSD1	ENSG00000286659		ENSG00000204990
ENSG00000171860	C3AR1	ENSG00000277199		ENSG00000287872		ENSG00000163209	SPRR3	ENSG00000243584		ENSG00000252915		ENSG00000253972	MAL2-AS1	ENSG00000096395	MLN	ENSG00000142910	TINAGL1	ENSG00000253603		ENSG00000240770	C21orf91-OT1	ENSG00000187979		ENSG00000140505	CYP1A2	ENSG00000274618	H4C6	ENSG00000257398		ENSG00000152213	ARL11	ENSG00000111199	TRPV4	ENSG00000240770	C21orf91-OT1	ENSG00000204814		ENSG00000255154	HTD2	ENSG00000213328
ENSG00000224751		ENSG00000287829		ENSG00000287897		ENSG00000201831	SNORD115-1	ENSG00000252317		ENSG00000286433		ENSG00000261437		ENSG00000204397	CARD16	ENSG00000112936	C7	ENSG00000261431		ENSG00000255418		ENSG00000225873		ENSG00000148513	ANKRD30A	ENSG00000159618	ADGRG5	ENSG00000258212		ENSG00000196735	HLA-DQA1	ENSG00000184292	TACSTD2	ENSG00000258215		ENSG00000224406	LINC02052	ENSG00000271555		ENSG00000223786	LOC101928516
ENSG00000235445		ENSG00000287897		ENSG00000086548	CEACAM6	ENSG00000215381		ENSG00000263445	MIR4450	ENSG00000164778	EN2	ENSG00000266717		ENSG00000101307	SIRPB1	ENSG00000152977	ZIC1	ENSG00000272808	GCAWKR	ENSG00000271499		ENSG00000279609		ENSG00000148735	PLEKHS1	ENSG00000175485	OR52W1	ENSG00000285700		ENSG00000227722		ENSG00000204814		ENSG00000271079	CTAGE15	ENSG00000235491		ENSG00000287411		ENSG00000228221	LINC00578
ENSG00000242586	HYDINP1	ENSG00000110665	C11orf21	ENSG00000182107	TMEM30B	ENSG00000227973		ENSG00000267063		ENSG00000174600	CMKLR1	ENSG00000279570		ENSG00000182722		ENSG00000121853	GHSR	ENSG00000287383		ENSG00000287142		ENSG00000286032		ENSG00000179799	OR7E22P	ENSG00000234233		ENSG00000268104	SLC6A14	ENSG00000260059		ENSG00000225492		ENSG00000272733		ENSG00000251046	ZNF969P	ENSG00000135638	EMX1	ENSG00000233416	RPS25P3
ENSG00000288015		ENSG00000277749	CCDC33-AS1	ENSG00000142700	DMRTA2	ENSG00000228368		ENSG00000277749	CCDC33-AS1	ENSG00000184292	TACSTD2	ENSG00000149798	CDC42EP2	ENSG00000213185	FAM24B	ENSG00000122121	XPNPEP2	ENSG00000288060		ENSG00000153294	ADGRF4	ENSG00000288060		ENSG00000188282	RUFY4	ENSG00000277213	SDR42E1P2	ENSG00000133020	MYH8	ENSG00000260871		ENSG00000228835		ENSG00000103710	RASL12	ENSG00000254139	LINC03018	ENSG00000215373	FAM90A5	ENSG00000258662
ENSG00000150556	LYPD6B	ENSG00000183742	MACC1	ENSG00000198771	RCSD1	ENSG00000228680	LOC124901619	ENSG00000278880		ENSG00000184012	TMPRSS2	ENSG00000188282	RUFY4	ENSG00000235205		ENSG00000248340		ENSG00000089225	TBX5	ENSG00000254938		ENSG00000121552	CSTA	ENSG00000212511	LOC124903595	ENSG00000277324		ENSG00000259751	TUBAP11	ENSG00000286338	LOC105379104	ENSG00000235491		ENSG00000200455	RNU6-1112P	ENSG00000224559	LINC01087	ENSG00000228218		ENSG00000279936
ENSG00000143556	S100A7	ENSG00000130595	TNNT3	ENSG00000224733		ENSG00000252036	RN7SKP288	ENSG00000287335		ENSG00000206168		ENSG00000243094		ENSG00000243313	RN7SL285P	ENSG00000251046	ZNF969P	ENSG00000105967	TFEC	ENSG00000081277	PKP1	ENSG00000137273	FOXF2	ENSG00000229173		ENSG00000179178	TMEM125	ENSG00000185960	SHOX	ENSG00000142910	TINAGL1	ENSG00000285777	ANKRD45	ENSG00000230077	MTAPP2	ENSG00000229794	MTCYBP32	ENSG00000236953		ENSG00000283929	MIR5010
ENSG00000163564	PYHIN1	ENSG00000285876	LOC105373436	ENSG00000269516		ENSG00000271774		ENSG00000259269		ENSG00000229380	PRKAR1B-AS2	ENSG00000254616		ENSG00000253208	PSME2P5	ENSG00000287354	LOC124904503	ENSG00000113249	HAVCR1	ENSG00000135374	ELF5	ENSG00000087128	TMPRSS11E	ENSG00000233236		ENSG00000134258	VTCN1	ENSG00000143032	BARHL2	ENSG00000188112	C6orf132	ENSG00000286511		ENSG00000233540	DNM3-IT1	ENSG00000240882	PTOV1P1	ENSG00000267518		ENSG00000286654
ENSG00000230581	ACTG1P14	ENSG00000139304	PTPRQ	ENSG00000168143	FAM83B	ENSG00000274505		ENSG00000081277	PKP1	ENSG00000219747		ENSG00000273994		ENSG00000253857	LOC105375844	ENSG00000287897		ENSG00000140505	CYP1A2	ENSG00000268388	FENDRR	ENSG00000212511	LOC124903595	ENSG00000233540	DNM3-IT1	ENSG00000189182	KRT77	ENSG00000233136	USP17L11	ENSG00000168143	FAM83B	ENSG00000230077	MTAPP2	ENSG00000258962	LOC100128939	ENSG00000241186	CRIPTO	ENSG00000229623	METTL21AP1	ENSG00000224965	KCNC4-DT
ENSG00000287872		ENSG00000198771	RCSD1	ENSG00000142910	TINAGL1	ENSG00000279887		ENSG00000188095	MESP2	ENSG00000256812	CAPNS2	ENSG00000286042	LCAL1	ENSG00000259807	LOC101928188	ENSG00000086548	CEACAM6	ENSG00000225905		ENSG00000185028	LRRC14B	ENSG00000226984	RPL26P10	ENSG00000234276	SDR42E1P3	ENSG00000169550	MUC15	ENSG00000277199		ENSG00000182107	TMEM30B	ENSG00000230321	MTCO2P27	ENSG00000262558		ENSG00000255928		ENSG00000244097	RPS4XP17	ENSG00000237429	LOC105376892
ENSG00000175591	P2RY2	ENSG00000227471	AKR1B15	ENSG00000112936	C7	ENSG00000281832	LINC00602	ENSG00000221630	MIR1179	ENSG00000157873	TNFRSF14	ENSG00000134853	PDGFRA	ENSG00000261437		ENSG00000182107	TMEM30B	ENSG00000233236		ENSG00000211695	TRGV9	ENSG00000233540	DNM3-IT1	ENSG00000240216		ENSG00000124429	POF1B	ENSG00000287383		ENSG00000152977	ZIC1	ENSG00000255358		ENSG00000272473	LOC101928450	ENSG00000258536		ENSG00000249481	SPATS1	ENSG00000101282	RSPO4
ENSG00000145824	CXCL14	ENSG00000247287	PRKCH-AS1	ENSG00000213003		ENSG00000286433		ENSG00000231148	HMGB1P7	ENSG00000009765	IYD	ENSG00000134258	VTCN1	ENSG00000269845		ENSG00000163606	CD200R1	ENSG00000254579	LOC100419712	ENSG00000223660		ENSG00000236007	MTCO1P46	ENSG00000254616		ENSG00000120337	TNFSF18	ENSG00000274618	H4C6	ENSG00000262094		ENSG00000266100	LOC101927557	ENSG00000275710		ENSG00000270799		ENSG00000229521	MYCBP2-AS2	ENSG00000226281	LOC105374901
ENSG00000133477	FAM83F	ENSG00000269516		ENSG00000227660		ENSG00000286658	LOC124901632	ENSG00000255418		ENSG00000171860	C3AR1	ENSG00000121075	TBX4	ENSG00000283417		ENSG00000284655		ENSG00000257384		ENSG00000227288		ENSG00000248685		ENSG00000261821		ENSG00000128714	HOXD13	ENSG00000140254	DUOXA1	ENSG00000104415	CCN4	ENSG00000270761		ENSG00000165272	AQP3	ENSG00000271849		ENSG00000279474		ENSG00000260816
ENSG00000102387	TAF7L	ENSG00000019186	CYP24A1	ENSG00000261072		ENSG00000197632	SERPINB2	ENSG00000285090	COL1A2-AS1	ENSG00000213176	RPL13P6	ENSG00000135374	ELF5	ENSG00000286559	LOC101927857	ENSG00000285303		ENSG00000263257		ENSG00000236007	MTCO1P46	ENSG00000166869	CHP2	ENSG00000273849	SDR42E1P4	ENSG00000147138	GPR174	ENSG00000164778	EN2	ENSG00000118640	VAMP8	ENSG00000272854		ENSG00000171346	KRT15	ENSG00000282865		ENSG00000228158		ENSG00000269980
ENSG00000198771	RCSD1	ENSG00000233977		ENSG00000249961	TERB1	ENSG00000197901	SLC22A6	ENSG00000285777	ANKRD45	ENSG00000230399	RBBP8P1	ENSG00000197587	DMBX1	ENSG00000288054		ENSG00000110665	C11orf21	ENSG00000271590		ENSG00000243094		ENSG00000250243		ENSG00000274376	ADAMTS7P1	ENSG00000152213	ARL11	ENSG00000137747	TMPRSS13	ENSG00000278318	ZNF229	ENSG00000145824	CXCL14	ENSG00000125850	OVOL2	ENSG00000118322	ATP10B	ENSG00000222004	LINC02860	ENSG00000284740
ENSG00000247287	PRKCH-AS1	ENSG00000243584		ENSG00000261524	ABCB10P3	ENSG00000115138	POMC	ENSG00000261949	GFY	ENSG00000231405		ENSG00000224153	LINC02054	ENSG00000111319	SCNN1A	ENSG00000234276	SDR42E1P3	ENSG00000276188		ENSG00000258787	SEPHS1P2	ENSG00000197632	SERPINB2	ENSG00000277213	SDR42E1P2	ENSG00000154227	CERS3	ENSG00000135374	ELF5	ENSG00000168267	PTF1A	ENSG00000180806	HOXC9	ENSG00000168079	SCARA5	ENSG00000145824	CXCL14	ENSG00000280958		ENSG00000265033	RN7SL262P
ENSG00000269516		ENSG00000256812	CAPNS2	ENSG00000288015		ENSG00000249436	LNCBRM	ENSG00000165272	AQP3	ENSG00000232149	FERP1	ENSG00000133477	FAM83F	ENSG00000135373	EHF	ENSG00000254880	PKNOX2-DT	ENSG00000279910		ENSG00000280767		ENSG00000010379	SLC6A13	ENSG00000279123		ENSG00000196735	HLA-DQA1	ENSG00000070190	DAPP1	ENSG00000112936	C7	ENSG00000118322	ATP10B	ENSG00000197632	SERPINB2	ENSG00000096006	CRISP3	ENSG00000207815	MIR563	ENSG00000237200
ENSG00000271795		ENSG00000135373	EHF	ENSG00000183160	TMEM119	ENSG00000261431		ENSG00000005073	HOXA11	ENSG00000237115	LOC100421775	ENSG00000154227	CERS3	ENSG00000213214	ARHGEF35	ENSG00000286511		ENSG00000261068		ENSG00000285896		ENSG00000280916		ENSG00000285568		ENSG00000196917	HCAR1	ENSG00000183742	MACC1	ENSG00000225857		ENSG00000237523	LINC00857	ENSG00000184012	TMPRSS2	ENSG00000287352	LOC102724858	ENSG00000231405		ENSG00000261535
ENSG00000287270		ENSG00000137747	TMPRSS13	ENSG00000168267	PTF1A	ENSG00000273073		ENSG00000184292	TACSTD2	ENSG00000237693	IRGM	ENSG00000205426	KRT81	ENSG00000130595	TNNT3	ENSG00000138136	LBX1	ENSG00000237523	LINC00857	ENSG00000184292	TACSTD2	ENSG00000163209	SPRR3	ENSG00000287089		ENSG00000205622		ENSG00000103067	ESRP2	ENSG00000273998		ENSG00000070526	ST6GALNAC1	ENSG00000114638	UPK1B	ENSG00000197632	SERPINB2	ENSG00000239215	RPL27P12	ENSG00000283611	TMEM274P
ENSG00000129009	ISLR	ENSG00000111199	TRPV4	ENSG00000165816	VWA2	ENSG00000184292	TACSTD2	ENSG00000171346	KRT15	ENSG00000255480		ENSG00000124429	POF1B	ENSG00000237406	NDUFA9P1	ENSG00000118640	VAMP8	ENSG00000250243		ENSG00000163283	ALPP	ENSG00000171346	KRT15	ENSG00000214593		ENSG00000260105		ENSG00000128714	HOXD13	ENSG00000165816	VWA2	ENSG00000135925	WNT10A	ENSG00000144619	CNTN4	ENSG00000070526	ST6GALNAC1	ENSG00000271774		ENSG00000103832
ENSG00000154227	CERS3	ENSG00000140254	DUOXA1	ENSG00000118640	VAMP8	ENSG00000266990		ENSG00000129538	RNASE1	ENSG00000261524	ABCB10P3	ENSG00000199218		ENSG00000254865		ENSG00000166396	SERPINB7	ENSG00000204291	COL15A1	ENSG00000165272	AQP3	ENSG00000129538	RNASE1	ENSG00000226625	RBM17P1	ENSG00000271049		ENSG00000147138	GPR174	ENSG00000113196	HAND1	ENSG00000163209	SPRR3	ENSG00000198984	MIR345	ENSG00000183160	TMEM119	ENSG00000278193		ENSG00000231707
ENSG00000174171	LOC105370792	ENSG00000232830		ENSG00000121853	GHSR	ENSG00000143546	S100A8	ENSG00000197587	DMBX1	ENSG00000254139	LINC03018	ENSG00000262402		ENSG00000166145	SPINT1	ENSG00000164379	FOXQ1	ENSG00000156284	CLDN8	ENSG00000005073	HOXA11	ENSG00000062096	ARSF	ENSG00000232454		ENSG00000271795		ENSG00000152213	ARL11	ENSG00000136689	IL1RN	ENSG00000131982		ENSG00000221630	MIR1179	ENSG00000172969	FRG2C	ENSG00000286042	LCAL1	ENSG00000273805	LOC101927608
ENSG00000217862		ENSG00000237158		ENSG00000169413	RNASE6	ENSG00000189334	S100A14	ENSG00000230131		ENSG00000280916		ENSG00000175591	P2RY2	ENSG00000285876	LOC105373436	ENSG00000083307	GRHL2	ENSG00000197632	SERPINB2	ENSG00000171346	KRT15	ENSG00000204711	CFAP95	ENSG00000238199		ENSG00000281469		ENSG00000196917	HCAR1	ENSG00000163564	PYHIN1	ENSG00000226709	FGF12-AS3	ENSG00000224406	LINC02052	ENSG00000224679		ENSG00000286050		ENSG00000174502	SLC26A9
ENSG00000231047	GCNT1P3	ENSG00000261072		ENSG00000179031		ENSG00000256812	CAPNS2	ENSG00000240770	C21orf91-OT1	ENSG00000189334	S100A14	ENSG00000140955	ADAD2	ENSG00000188883	KLRG2	ENSG00000128714	HOXD13	ENSG00000162654	GBP4	ENSG00000184608	FAM167A-AS1	ENSG00000227038		ENSG00000186910	SERPINA11	ENSG00000286338	LOC105379104	ENSG00000223584	TVP23CP1	ENSG00000183347	GBP6	ENSG00000233708		ENSG00000251046	ZNF969P	ENSG00000230077	MTAPP2	ENSG00000188770	OPTC	ENSG00000244308	RN7SL762P
ENSG00000140955	ADAD2	ENSG00000273691		ENSG00000205755	CRLF2	ENSG00000268388	FENDRR	ENSG00000241186	CRIPTO	ENSG00000189127	ANKRD34B	ENSG00000188883	KLRG2	ENSG00000271367		ENSG00000144119	C1QL2	ENSG00000238034		ENSG00000227722		ENSG00000238034		ENSG00000228295		ENSG00000129009	ISLR	ENSG00000260059		ENSG00000225156		ENSG00000235497		ENSG00000253888	LOC105379340	ENSG00000230327	MTCO1P42	ENSG00000232184		ENSG00000257512
ENSG00000134853	PDGFRA	ENSG00000213214	ARHGEF35	ENSG00000272431		ENSG00000185823	NPAP1	ENSG00000273551		ENSG00000225873		ENSG00000122121	XPNPEP2	ENSG00000122121	XPNPEP2	ENSG00000173578	XCR1	ENSG00000285777	ANKRD45	ENSG00000230131		ENSG00000251138	LINC02882	ENSG00000231707		ENSG00000237212		ENSG00000081985	IL12RB2	ENSG00000241651		ENSG00000250017		ENSG00000257512		ENSG00000255358		ENSG00000243083	LINC00870	ENSG00000266541
ENSG00000169550	MUC15	ENSG00000166145	SPINT1	ENSG00000284655		ENSG00000217862		ENSG00000173597	SULT1B1	ENSG00000233682	FNDC1-AS1	ENSG00000230470		ENSG00000213999	BORCS8-MEF2B	ENSG00000180772	AGTR2	ENSG00000189334	S100A14	ENSG00000264472		ENSG00000286017		ENSG00000237510	LOC128966744	ENSG00000251423		ENSG00000019186	CYP24A1	ENSG00000256982		ENSG00000267391	MIR122HG	ENSG00000265091		ENSG00000259848		ENSG00000273724		ENSG00000274351	THAP12P10
ENSG00000070526	ST6GALNAC1	ENSG00000227128	LBX1-AS1	ENSG00000274505		ENSG00000227962		ENSG00000145824	CXCL14	ENSG00000251046	ZNF969P	ENSG00000251046	ZNF969P	ENSG00000227471	AKR1B15	ENSG00000183347	GBP6	ENSG00000172969	FRG2C	ENSG00000273372		ENSG00000185479	KRT6B	ENSG00000105428	ZNRF4	ENSG00000259751	TUBAP11	ENSG00000213214	ARHGEF35	ENSG00000267259	LOC112267992	ENSG00000270799		ENSG00000268683		ENSG00000260382		ENSG00000174502	SLC26A9	ENSG00000281691	RBM5-AS1
ENSG00000197614	MFAP5	ENSG00000243620	LOC112268449	ENSG00000124143	ARHGAP40	ENSG00000231047	GCNT1P3	ENSG00000250274	LOC100128059	ENSG00000251442	LOC101928893	ENSG00000271795		ENSG00000229339	RPL7AP83	ENSG00000225156		ENSG00000212511	LOC124903595	ENSG00000283654	CIROP	ENSG00000105967	TFEC	ENSG00000227962		ENSG00000133477	FAM83F	ENSG00000125850	OVOL2	ENSG00000285254	LOC124902392	ENSG00000277213	SDR42E1P2	ENSG00000271803		ENSG00000260865		ENSG00000271974	RDM1P4	ENSG00000215373	FAM90A5
ENSG00000258405	ZNF578	ENSG00000008196	TFAP2B	ENSG00000152977	ZIC1	ENSG00000232613	LINC02576	ENSG00000267051	LOC105371993	ENSG00000258998		ENSG00000145824	CXCL14	ENSG00000233834	GIRGL	ENSG00000237861		ENSG00000215381		ENSG00000285090	COL1A2-AS1	ENSG00000212567	LOC124900202	ENSG00000228680	LOC124901619	ENSG00000134853	PDGFRA	ENSG00000166145	SPINT1	ENSG00000152672	CLEC4F	ENSG00000283787	PRR33	ENSG00000285777	ANKRD45	ENSG00000267222		ENSG00000254109	RBPMS-AS1	ENSG00000259502	LOC100419668
ENSG00000274286	ADRA2B	ENSG00000179913	B3GNT3	ENSG00000083307	GRHL2	ENSG00000236035		ENSG00000279609		ENSG00000272161		ENSG00000140832	MARVELD3	ENSG00000243307		ENSG00000255216		ENSG00000224087		ENSG00000278193		ENSG00000212569		ENSG00000234942	GRID1-AS1	ENSG00000145824	CXCL14	ENSG00000259848		ENSG00000265190	ANXA8	ENSG00000286472		ENSG00000136275	PKD1L1-AS1	ENSG00000267412		ENSG00000221634	MIR1276	ENSG00000236980	CIMIP7
ENSG00000231764		ENSG00000175591	P2RY2	ENSG00000104415	CCN4	ENSG00000119919	NKX2-3	ENSG00000288015		ENSG00000279440		ENSG00000129009	ISLR	ENSG00000251046	ZNF969P	ENSG00000273557		ENSG00000243094		ENSG00000197632	SERPINB2	ENSG00000223760		ENSG00000242088		ENSG00000164283	ESM1	ENSG00000235683		ENSG00000054598	FOXC1	ENSG00000286623		ENSG00000224559	LINC01087	ENSG00000271414		ENSG00000227098	LOC105373757	ENSG00000286722
ENSG00000243620	LOC112268449	ENSG00000135697	BCO1	ENSG00000143032	BARHL2	ENSG00000164089	ETNPPL	ENSG00000100249	C22orf31	ENSG00000279756		ENSG00000155918	RAET1L	ENSG00000287354	LOC124904503	ENSG00000274173		ENSG00000253932		ENSG00000018625	ATP1A2	ENSG00000233236		ENSG00000244137	CAPN9-AS1	ENSG00000231764		ENSG00000253348	LOC107986473	ENSG00000135960	EDAR	ENSG00000261068		ENSG00000227098	LOC105373757	ENSG00000131668	BARX1	ENSG00000227933	LOC101926948	ENSG00000233585	ACAA2P1
ENSG00000118640	VAMP8	ENSG00000232903	LINC01166	ENSG00000148483	TMEM236	ENSG00000251442	LOC101928893	ENSG00000106034	CPED1	ENSG00000171346	KRT15	ENSG00000185028	LRRC14B	ENSG00000287897		ENSG00000279756		ENSG00000259244		ENSG00000133067	LGR6	ENSG00000271367		ENSG00000244588	RAD21L1	ENSG00000174963	ZIC4	ENSG00000095585	BLNK	ENSG00000258256		ENSG00000189334	S100A14	ENSG00000233977		ENSG00000165887	ANKRD2	ENSG00000230266	XXYLT1-AS2	ENSG00000180178
ENSG00000009765	IYD	ENSG00000236567		ENSG00000187855	ASCL4	ENSG00000258998		ENSG00000183160	TMEM119	ENSG00000165272	AQP3	ENSG00000226291		ENSG00000139304	PTPRQ	ENSG00000287865		ENSG00000261465	COQ7-DT	ENSG00000250243		ENSG00000285749		ENSG00000253394		ENSG00000141434	MEP1B	ENSG00000130595	TNNT3	ENSG00000223872	LOC105375610	ENSG00000092345	DAZL	ENSG00000236529	LINC03129	ENSG00000169413	RNASE6	ENSG00000253829		ENSG00000223754
ENSG00000100253	MIOX	ENSG00000237975		ENSG00000225156		ENSG00000264717	NPY4R2	ENSG00000222351	RNY1P15	ENSG00000163209	SPRR3	ENSG00000278891		ENSG00000019186	CYP24A1	ENSG00000104415	CCN4	ENSG00000277655		ENSG00000189058	APOD	ENSG00000165272	AQP3	ENSG00000273687		ENSG00000229894	GK3	ENSG00000285876	LOC105373436	ENSG00000226005	LINC02660	ENSG00000142698	C1orf94	ENSG00000256944	TMEM109-DT	ENSG00000189127	ANKRD34B	ENSG00000275710		ENSG00000251323	LINC02728
ENSG00000142538	PTH2	ENSG00000239005	LOC124900188	ENSG00000225299		ENSG00000279756		ENSG00000233064		ENSG00000134757	DSG3	ENSG00000279769		ENSG00000179913	B3GNT3	ENSG00000142700	DMRTA2	ENSG00000281920		ENSG00000114638	UPK1B	ENSG00000275234		ENSG00000279509		ENSG00000253348	LOC107986473	ENSG00000141738	GRB7	ENSG00000235470	NEURL1-AS1	ENSG00000169413	RNASE6	ENSG00000267412		ENSG00000227038		ENSG00000279090		ENSG00000201376	LOC124900346
ENSG00000215381		ENSG00000249104	USP17L17	ENSG00000229370		ENSG00000279912		ENSG00000249436	LNCBRM	ENSG00000143546	S100A8	ENSG00000189182	KRT77	ENSG00000081985	IL12RB2	ENSG00000243083	LINC00870	ENSG00000127507	ADGRE2	ENSG00000100253	MIOX	ENSG00000277199		ENSG00000173626	TRAPPC3L	ENSG00000271428		ENSG00000169174	PCSK9	ENSG00000249436	LNCBRM	ENSG00000179799	OR7E22P	ENSG00000270761		ENSG00000231924	PSG1	ENSG00000286946		ENSG00000271817	LOC124900922
ENSG00000244137	CAPN9-AS1	ENSG00000259723		ENSG00000237665	GRM7-AS2	ENSG00000204291	COL15A1	ENSG00000154227	CERS3	ENSG00000128383	APOBEC3A	ENSG00000243620	LOC112268449	ENSG00000111199	TRPV4	ENSG00000169174	PCSK9	ENSG00000143546	S100A8	ENSG00000140505	CYP1A2	ENSG00000134757	DSG3	ENSG00000182722		ENSG00000275506	H3P25	ENSG00000105695	MAG	ENSG00000250133	HOXC-AS2	ENSG00000229057	RPS3AP54	ENSG00000280098		ENSG00000238034		ENSG00000261949	GFY	ENSG00000275328
ENSG00000279637		ENSG00000260701		ENSG00000249111		ENSG00000135925	WNT10A	ENSG00000282304	MALL	ENSG00000010379	SLC6A13	ENSG00000281831	HCP5B	ENSG00000234040	RPL10P12	ENSG00000278318	ZNF229	ENSG00000135925	WNT10A	ENSG00000172969	FRG2C	ENSG00000189334	S100A14	ENSG00000274019		ENSG00000104415	CCN4	ENSG00000111291	GPRC5D	ENSG00000274173		ENSG00000229847	EMX2OS	ENSG00000163218	PGLYRP4	ENSG00000243137	PSG4	ENSG00000273267		ENSG00000286657	LOC124901107
ENSG00000279887		ENSG00000263745	LOC105371956	ENSG00000254066		ENSG00000164692	COL1A2	ENSG00000136695	IL36RN	ENSG00000110665	C11orf21	ENSG00000284655		ENSG00000243620	LOC112268449	ENSG00000172752	COL6A5	ENSG00000256812	CAPNS2	ENSG00000204814		ENSG00000256812	CAPNS2	ENSG00000279796		ENSG00000253829		ENSG00000113196	HAND1	ENSG00000284188	C1orf202	ENSG00000238034		ENSG00000096006	CRISP3	ENSG00000257195		ENSG00000260816		ENSG00000213658	LAT
ENSG00000141434	MEP1B	ENSG00000152672	CLEC4F	ENSG00000282221		ENSG00000223609	HBD	ENSG00000163218	PGLYRP4	ENSG00000227973		ENSG00000285303		ENSG00000253944	MTUS1-DT	ENSG00000054598	FOXC1	ENSG00000142973	CYP4B1	ENSG00000224087		ENSG00000225342	LINC01779	ENSG00000235279		ENSG00000118640	VAMP8	ENSG00000136689	IL1RN	ENSG00000287456		ENSG00000243137	PSG4	ENSG00000145824	CXCL14	ENSG00000269155	LOC441179	ENSG00000271443		ENSG00000240216
ENSG00000169413	RNASE6	ENSG00000217862		ENSG00000284640	LOC105378644	ENSG00000086548	CEACAM6	ENSG00000215088	RPS5P3	ENSG00000228368		ENSG00000118640	VAMP8	ENSG00000261336	EIF4BP5	ENSG00000005102	MEOX1	ENSG00000269516		ENSG00000243584		ENSG00000231453	LINC01305	ENSG00000270104		ENSG00000128710	HOXD10	ENSG00000163564	PYHIN1	ENSG00000163606	CD200R1	ENSG00000246225		ENSG00000251226	LINC02714	ENSG00000204941	PSG5	ENSG00000287872		ENSG00000259244
ENSG00000233578		ENSG00000274505		ENSG00000278318	ZNF229	ENSG00000149633	KIAA1755	ENSG00000133067	LGR6	ENSG00000229060		ENSG00000231764		ENSG00000277795		ENSG00000148513	ANKRD30A	ENSG00000114638	UPK1B	ENSG00000249407		ENSG00000164035	EMCN	ENSG00000285258		ENSG00000140832	MARVELD3	ENSG00000183347	GBP6	ENSG00000083307	GRHL2	ENSG00000251537		ENSG00000154227	CERS3	ENSG00000171346	KRT15	ENSG00000149735	GPHA2	ENSG00000266110	MIR4423
ENSG00000260913	LINC01254	ENSG00000141738	GRB7	ENSG00000265190	ANXA8	ENSG00000128383	APOBEC3A	ENSG00000157551	KCNJ15	ENSG00000236035		ENSG00000174963	ZIC4	ENSG00000287105		ENSG00000261524	ABCB10P3	ENSG00000106819	ASPN	ENSG00000252412		ENSG00000183160	TMEM119	ENSG00000226167	AP4B1-AS1	ENSG00000113196	HAND1	ENSG00000217653		ENSG00000163359	COL6A3	ENSG00000253361		ENSG00000080293	SCTR	ENSG00000164778	EN2	ENSG00000258539		ENSG00000285749
ENSG00000276107		ENSG00000103067	ESRP2	ENSG00000054598	FOXC1	ENSG00000178997	EXD1	ENSG00000121075	TBX4	ENSG00000005102	MEOX1	ENSG00000102387	TAF7L	ENSG00000288073		ENSG00000196735	HLA-DQA1	ENSG00000223760		ENSG00000271367		ENSG00000255398	HCAR3	ENSG00000250069		ENSG00000136689	IL1RN	ENSG00000225156		ENSG00000138136	LBX1	ENSG00000253603		ENSG00000092345	DAZL	ENSG00000275234		ENSG00000270682		ENSG00000285896
ENSG00000284655		ENSG00000182782	HCAR2	ENSG00000223823	LINC01342	ENSG00000213176	RPL13P6	ENSG00000114638	UPK1B	ENSG00000286017		ENSG00000104415	CCN4	ENSG00000008196	TFAP2B	ENSG00000198128	OR2L3	ENSG00000118526	TCF21	ENSG00000285568		ENSG00000278193		ENSG00000229010		ENSG00000163564	PYHIN1	ENSG00000225329		ENSG00000144119	C1QL2	ENSG00000272808	GCAWKR	ENSG00000131668	BARX1	ENSG00000285090	COL1A2-AS1	ENSG00000272406		ENSG00000281692	PACRG-AS1
ENSG00000174963	ZIC4	ENSG00000196878	LAMB3	ENSG00000239215	RPL27P12	ENSG00000227120		ENSG00000268388	FENDRR	ENSG00000204397	CARD16	ENSG00000128714	HOXD13	ENSG00000138136	LBX1	ENSG00000212939		ENSG00000174600	CMKLR1	ENSG00000287705		ENSG00000233682	FNDC1-AS1	ENSG00000267631	CGB1	ENSG00000183347	GBP6	ENSG00000233508	PTPRT-DT	ENSG00000173578	XCR1	ENSG00000285303		ENSG00000162494	LRRC38	ENSG00000167157	PRRX2	ENSG00000273791	BNIP3P47	ENSG00000280269
ENSG00000088726	TMEM40	ENSG00000101307	SIRPB1	ENSG00000258586	LINC02274	ENSG00000254704	LOC643709	ENSG00000231405		ENSG00000139304	PTPRQ	ENSG00000141434	MEP1B	ENSG00000103067	ESRP2	ENSG00000234358	RPL7AP42	ENSG00000164692	COL1A2	ENSG00000113196	HAND1	ENSG00000229673		ENSG00000207248	RNU6-1005P	ENSG00000235778	LOC402329	ENSG00000235778	LOC402329	ENSG00000228879	RPL35AP6	ENSG00000197632	SERPINB2	ENSG00000169413	RNASE6	ENSG00000189334	S100A14	ENSG00000274238		ENSG00000206582
ENSG00000086570	FAT2	ENSG00000140522	RLBP1	ENSG00000268460	LOC93429	ENSG00000267346		ENSG00000234944	LINC02623	ENSG00000172243	CLEC7A	ENSG00000173578	XCR1	ENSG00000108849	PPY	ENSG00000236044		ENSG00000225492		ENSG00000174059	CD34	ENSG00000138472	GUCA1C	ENSG00000223725		ENSG00000236268	LINC01361	ENSG00000257835		ENSG00000230154		ENSG00000143546	S100A8	ENSG00000184608	FAM167A-AS1	ENSG00000129007	CALML4	ENSG00000270933		ENSG00000226928
ENSG00000164283	ESM1	ENSG00000143032	BARHL2	ENSG00000189433	GJB4	ENSG00000127507	ADGRE2	ENSG00000249961	TERB1	ENSG00000095585	BLNK	ENSG00000180772	AGTR2	ENSG00000110665	C11orf21	ENSG00000249111		ENSG00000233977		ENSG00000181617	FDCSP	ENSG00000149798	CDC42EP2	ENSG00000228753	EIF4BP2	ENSG00000236306	LINC01241	ENSG00000267259	LOC112267992	ENSG00000230533		ENSG00000127507	ADGRE2	ENSG00000196433	ASMT	ENSG00000226709	FGF12-AS3	ENSG00000283611	TMEM274P	ENSG00000283514	MIR3975
ENSG00000104415	CCN4	ENSG00000158482		ENSG00000223784	LINC00707	ENSG00000142973	CYP4B1	ENSG00000254885		ENSG00000118322	ATP10B	ENSG00000183347	GBP6	ENSG00000137747	TMPRSS13	ENSG00000276673		ENSG00000243566	UPK3B	ENSG00000185933	CALHM1	ENSG00000237194		ENSG00000266541		ENSG00000243955	GSTA1	ENSG00000267518		ENSG00000248340		ENSG00000012124	CD22	ENSG00000224924	LINC00320	ENSG00000228548		ENSG00000161610	HCRT	ENSG00000100122	CRYBB1
ENSG00000285876	LOC105373436	ENSG00000184313	MROH7	ENSG00000233176	OR7E157P	ENSG00000237748		ENSG00000263501		ENSG00000143631	FLG	ENSG00000255216		ENSG00000256812	CAPNS2	ENSG00000163359	COL6A3	ENSG00000253361		ENSG00000196433	ASMT	ENSG00000243101	RPS3P7	ENSG00000278011		ENSG00000258405	ZNF578	ENSG00000139304	PTPRQ	ENSG00000261072		ENSG00000142973	CYP4B1	ENSG00000231924	PSG1	ENSG00000232586	KIAA1614-AS1	ENSG00000230045	FAM90A15	ENSG00000132464	ENAM
ENSG00000143032	BARHL2	ENSG00000187855	ASCL4	ENSG00000255216		ENSG00000254485		ENSG00000267346		ENSG00000255398	HCAR3	ENSG00000258569		ENSG00000141738	GRB7	ENSG00000169550	MUC15	ENSG00000272473	LOC101928450	ENSG00000221630	MIR1179	ENSG00000244018	RPL35P6	ENSG00000284646		ENSG00000260930	LINC01416	ENSG00000256812	CAPNS2	ENSG00000275191		ENSG00000064195	DLX3	ENSG00000238034		ENSG00000240106	RN7SL146P	ENSG00000232258	TMEM114	ENSG00000148483	TMEM236
ENSG00000145649	GZMA	ENSG00000225156		ENSG00000163359	COL6A3	ENSG00000269053		ENSG00000274505		ENSG00000251138	LINC02882	ENSG00000271428		ENSG00000105695	MAG	ENSG00000136275	PKD1L1-AS1	ENSG00000286310		ENSG00000225873		ENSG00000251423		ENSG00000161610	HCRT	ENSG00000267259	LOC112267992	ENSG00000163359	COL6A3	ENSG00000279521		ENSG00000225952		ENSG00000247011		ENSG00000242507		ENSG00000265996	MIR3671	ENSG00000163092	XIRP2
ENSG00000223427		ENSG00000225299		ENSG00000217862		ENSG00000172243	CLEC7A	ENSG00000281832	LINC00602	ENSG00000070526	ST6GALNAC1	ENSG00000274173		ENSG00000128714	HOXD13	ENSG00000265190	ANXA8	ENSG00000151655	ITIH2	ENSG00000235387	SPAAR	ENSG00000261524	ABCB10P3	ENSG00000198744	MTCO3P12	ENSG00000282100		ENSG00000008196	TFAP2B	ENSG00000287865		ENSG00000239482	LOC105374042	ENSG00000249160	LINC02213	ENSG00000248475		ENSG00000240808	RPL34P24	ENSG00000214067
ENSG00000225299		ENSG00000229370		ENSG00000287335		ENSG00000118322	ATP10B	ENSG00000159618	ADGRG5	ENSG00000086548	CEACAM6	ENSG00000277893	SRD5A2	ENSG00000167759	KLK13	ENSG00000105388	CEACAM5	ENSG00000163218	PGLYRP4	ENSG00000242767	ZBTB20-AS4	ENSG00000279123		ENSG00000269646		ENSG00000285254	LOC124902392	ENSG00000148483	TMEM236	ENSG00000188910	GJB3	ENSG00000258962	LOC100128939	ENSG00000255418		ENSG00000277324		ENSG00000249505	JMJD4P1	ENSG00000223841
ENSG00000229370		ENSG00000234104		ENSG00000287836		ENSG00000272858		ENSG00000105880	DLX5	ENSG00000164692	COL1A2	ENSG00000279756		ENSG00000183347	GBP6	ENSG00000131668	BARX1	ENSG00000188282	RUFY4	ENSG00000258736		ENSG00000279910		ENSG00000287498		ENSG00000287859		ENSG00000227933	LOC101926948	ENSG00000137752	CASP1	ENSG00000259848		ENSG00000260053	ABCB10P4	ENSG00000286693		ENSG00000260385		ENSG00000224559	LINC01087
ENSG00000234123	RHBDF1P1	ENSG00000240890	G2E3P1	ENSG00000169174	PCSK9	ENSG00000273724		ENSG00000143546	S100A8	ENSG00000228816		ENSG00000088726	TMEM40	ENSG00000225156		ENSG00000143032	BARHL2	ENSG00000213287	LOC101929104	ENSG00000272733		ENSG00000285568		ENSG00000179023	KLHDC7A	ENSG00000136630	HLX	ENSG00000259528		ENSG00000261145		ENSG00000268635		ENSG00000261524	ABCB10P3	ENSG00000128383	APOBEC3A	ENSG00000267737		ENSG00000225327	USP17L1
ENSG00000237827	RPS15AP29	ENSG00000257835		ENSG00000010932	FMO1	ENSG00000165272	AQP3	ENSG00000189334	S100A14	ENSG00000287025		ENSG00000116031	CD207	ENSG00000232023	LINC01807	ENSG00000182898	TCHHL1	ENSG00000231169		ENSG00000279124	IGSF3P1	ENSG00000204283	LINC01973	ENSG00000260382		ENSG00000148483	TMEM236	ENSG00000271414		ENSG00000285722	LOC124905143	ENSG00000281196	LINC00934	ENSG00000283654	CIROP	ENSG00000165272	AQP3	ENSG00000225479	PLCB1-IT1	ENSG00000229623	METTL21AP1
ENSG00000282221		ENSG00000282221		ENSG00000110852	CLEC2B	ENSG00000114638	UPK1B	ENSG00000119919	NKX2-3	ENSG00000269155	LOC441179	ENSG00000240216		ENSG00000232491		ENSG00000183668	PSG9	ENSG00000258427		ENSG00000145824	CXCL14	ENSG00000114638	UPK1B	ENSG00000286682		ENSG00000259869		ENSG00000273998		ENSG00000273760		ENSG00000286654		ENSG00000211695	TRGV9	ENSG00000010379	SLC6A13	ENSG00000223198	RNU2-22P	ENSG00000230327	MTCO1P42
ENSG00000284640	LOC105378644	ENSG00000163359	COL6A3	ENSG00000226005	LINC02660	ENSG00000185960	SHOX	ENSG00000164089	ETNPPL	ENSG00000114638	UPK1B	ENSG00000285876	LOC105373436	ENSG00000234622		ENSG00000187855	ASCL4	ENSG00000272681	FAM223B	ENSG00000154227	CERS3	ENSG00000096006	CRISP3	ENSG00000225084	LOC101927839	ENSG00000270761		ENSG00000281196	LINC00934	ENSG00000130234	ACE2	ENSG00000128383	APOBEC3A	ENSG00000234358	RPL7AP42	ENSG00000256812	CAPNS2	ENSG00000188015	S100A3	ENSG00000251450
ENSG00000179178	TMEM125	ENSG00000175707	KDF1	ENSG00000235613	NSRP1P1	ENSG00000070526	ST6GALNAC1	ENSG00000167759	KLK13	ENSG00000165078	CPA6	ENSG00000179178	TMEM125	ENSG00000237476	LINC01637	ENSG00000213754	KPNA4P1	ENSG00000279245	FAM223A	ENSG00000159618	ADGRG5	ENSG00000133067	LGR6	ENSG00000229276		ENSG00000086570	FAT2	ENSG00000196878	LAMB3	ENSG00000169507	SLC38A11	ENSG00000086548	CEACAM6	ENSG00000243592	RPL17P22	ENSG00000185479	KRT6B	ENSG00000213003		ENSG00000258536
ENSG00000175730		ENSG00000100253	MIOX	ENSG00000244302	PEX5L-AS2	ENSG00000156284	CLDN8	ENSG00000212939		ENSG00000201831	SNORD115-1	ENSG00000164283	ESM1	ENSG00000237861		ENSG00000215867	KRT18P57	ENSG00000287814	LOC105377727	ENSG00000240622		ENSG00000139304	PTPRQ	ENSG00000267938		ENSG00000268460	LOC93429	ENSG00000182782	HCAR2	ENSG00000203782	LORICRIN	ENSG00000114638	UPK1B	ENSG00000254694		ENSG00000279609		ENSG00000242352		ENSG00000258593
ENSG00000214626	POLR3DP1	ENSG00000149735	GPHA2	ENSG00000258337		ENSG00000139144	PIK3C2G	ENSG00000218186	KRT8P43	ENSG00000216863	LY86-AS1	ENSG00000172818	OVOL1	ENSG00000257474		ENSG00000246820	RIC3-DT	ENSG00000243896	OR2A7	ENSG00000170290	SLN	ENSG00000254938		ENSG00000281691	RBM5-AS1	ENSG00000110077	MS4A6A	ENSG00000135373	EHF	ENSG00000223784	LINC00707	ENSG00000276178		ENSG00000265743		ENSG00000205221	VIT	ENSG00000267641	BNIP3P16	ENSG00000258962	LOC100128939
ENSG00000233263		ENSG00000240244		ENSG00000260459		ENSG00000087510	TFAP2C	ENSG00000225873		ENSG00000223823	LINC01342	ENSG00000086570	FAT2	ENSG00000258001	R3HDM2-DT	ENSG00000249436	LNCBRM	ENSG00000165272	AQP3	ENSG00000251226	LINC02714	ENSG00000012124	CD22	ENSG00000233144		ENSG00000250133	HOXC-AS2	ENSG00000110077	MS4A6A	ENSG00000250516		ENSG00000204291	COL15A1	ENSG00000283929	MIR5010	ENSG00000186564	FOXD2	ENSG00000273691		ENSG00000260015
ENSG00000273257		ENSG00000111291	GPRC5D	ENSG00000260871		ENSG00000109705	NKX3-2	ENSG00000251046	ZNF969P	ENSG00000235445		ENSG00000142910	TINAGL1	ENSG00000259664		ENSG00000257696	BLTP3B-DT	ENSG00000139144	PIK3C2G	ENSG00000170955	CAVIN3	ENSG00000205221	VIT	ENSG00000237136	C4orf51	ENSG00000255211	LOC392187	ENSG00000171054	OR13H1	ENSG00000286073		ENSG00000180658	OR2A4	ENSG00000204941	PSG5	ENSG00000005073	HOXA11	ENSG00000277152		ENSG00000261519
ENSG00000251075	HTT-AS	ENSG00000223784	LINC00707	ENSG00000271499		ENSG00000105707	HPN	ENSG00000258998		ENSG00000143217	NECTIN4	ENSG00000196735	HLA-DQA1	ENSG00000265480		ENSG00000258998		ENSG00000164694	FNDC1	ENSG00000248318	SNTB1-AS2	ENSG00000143546	S100A8	ENSG00000204099	NEU4	ENSG00000266717		ENSG00000207598	MIR124-3	ENSG00000268621	IGFL2-AS1	ENSG00000164035	EMCN	ENSG00000106034	CPED1	ENSG00000086548	CEACAM6	ENSG00000223584	TVP23CP1	ENSG00000268635
ENSG00000255216		ENSG00000226281	LOC105374901	ENSG00000279250		ENSG00000154227	CERS3	ENSG00000279440		ENSG00000133067	LGR6	ENSG00000212939		ENSG00000267149		ENSG00000259359		ENSG00000225932		ENSG00000204291	COL15A1	ENSG00000164692	COL1A2	ENSG00000233342		ENSG00000274173		ENSG00000214626	POLR3DP1	ENSG00000111319	SCNN1A	ENSG00000256812	CAPNS2	ENSG00000142973	CYP4B1	ENSG00000154493	C10orf90	ENSG00000240991	RPL23AP67	ENSG00000273998
ENSG00000274183	H2AB1	ENSG00000233176	OR7E157P	ENSG00000284188	C1orf202	ENSG00000165078	CPA6	ENSG00000279756		ENSG00000185479	KRT6B	ENSG00000255321		ENSG00000273747		ENSG00000260459		ENSG00000229847	EMX2OS	ENSG00000136695	IL36RN	ENSG00000211448	DIO2	ENSG00000230133	LINC01721	ENSG00000088726	TMEM40	ENSG00000226005	LINC02660	ENSG00000106809	OGN	ENSG00000164692	COL1A2	ENSG00000147381	MAGEA4	ENSG00000203837	PNLIPRP3	ENSG00000260059		ENSG00000283392
ENSG00000204866	IGFL2	ENSG00000129465	RIPK3	ENSG00000164379	FOXQ1	ENSG00000224559	LINC01087	ENSG00000286654		ENSG00000218672		ENSG00000258405	ZNF578	ENSG00000274173		ENSG00000273257		ENSG00000154227	CERS3	ENSG00000211448	DIO2	ENSG00000164093	PITX2	ENSG00000259138		ENSG00000142910	TINAGL1	ENSG00000232374	GPR79	ENSG00000259439	LINC01833	ENSG00000102387	TAF7L	ENSG00000104415	CCN4	ENSG00000218690	H2AC10P	ENSG00000250343		ENSG00000285722	LOC124905143
ENSG00000163359	COL6A3	ENSG00000181885	CLDN7	ENSG00000135960	EDAR	ENSG00000106819	ASPN	ENSG00000286788		ENSG00000186847	KRT14	ENSG00000270986		ENSG00000277893	SRD5A2	ENSG00000286338	LOC105379104	ENSG00000159618	ADGRG5	ENSG00000129538	RNASE1	ENSG00000115919	KYNU	ENSG00000285878		ENSG00000163359	COL6A3	ENSG00000235470	NEURL1-AS1	ENSG00000158473	CD1D	ENSG00000255216		ENSG00000189334	S100A14	ENSG00000223152	RNU4-88P	ENSG00000197587	DMBX1	ENSG00000286073
ENSG00000142910	TINAGL1	ENSG00000124429	POF1B	ENSG00000069011	PITX1	ENSG00000151655	ITIH2	ENSG00000139304	PTPRQ	ENSG00000261437		ENSG00000163359	COL6A3	ENSG00000279756		ENSG00000136167	LCP1	ENSG00000105707	HPN	ENSG00000198984	MIR345	ENSG00000165887	ANKRD2	ENSG00000214216	IQCJ	ENSG00000175591	P2RY2	ENSG00000237406	NDUFA9P1	ENSG00000247213	LINC01498	ENSG00000268388	FENDRR	ENSG00000135960	EDAR	ENSG00000233540	DNM3-IT1	ENSG00000213046		ENSG00000287025
ENSG00000244198		ENSG00000010932	FMO1	ENSG00000163606	CD200R1	ENSG00000157551	KCNJ15	ENSG00000188816	HMX2	ENSG00000221539	SNORD99	ENSG00000070526	ST6GALNAC1	ENSG00000286952	LOC124909384	ENSG00000124143	ARHGAP40	ENSG00000262172		ENSG00000222351	RNY1P15	ENSG00000235830	SRGAP3-AS4	ENSG00000215297		ENSG00000141738	GRB7	ENSG00000250133	HOXC-AS2	ENSG00000265743		ENSG00000212240	RNU6-930P	ENSG00000143546	S100A8	ENSG00000235816		ENSG00000270900	NUDT19P4	ENSG00000236708	SDK1-AS1
ENSG00000227121		ENSG00000171054	OR13H1	ENSG00000212961		ENSG00000164694	FNDC1	ENSG00000182107	TMEM30B	ENSG00000251408		ENSG00000100253	MIOX	ENSG00000196878	LAMB3	ENSG00000135960	EDAR	ENSG00000086548	CEACAM6	ENSG00000231148	HMGB1P7	ENSG00000236268	LINC01361	ENSG00000251171		ENSG00000285876	LOC105373436	ENSG00000255211	LOC392187	ENSG00000279030		ENSG00000223152	RNU4-88P	ENSG00000173597	SULT1B1	ENSG00000236327		ENSG00000287248		ENSG00000147869	CER1
ENSG00000214049	UCA1	ENSG00000183734	ASCL2	ENSG00000286234		ENSG00000166825	ANPEP	ENSG00000204291	COL15A1	ENSG00000266200	PNLIPRP2	ENSG00000142538	PTH2	ENSG00000175591	P2RY2	ENSG00000012124	CD22	ENSG00000149633	KIAA1755	ENSG00000238034		ENSG00000182256	GABRG3	ENSG00000259617	LOC105376713	ENSG00000173578	XCR1	ENSG00000259664		ENSG00000166396	SERPINB7	ENSG00000226345	ZDHHC1P1	ENSG00000163421	PROK2	ENSG00000250733	C8orf17	ENSG00000219565		ENSG00000207574	MIR661
ENSG00000196878	LAMB3	ENSG00000185686	PRAME	ENSG00000225928		ENSG00000250133	HOXC-AS2	ENSG00000235749		ENSG00000172927	MYEOV	ENSG00000148735	PLEKHS1	ENSG00000182585	EPGN	ENSG00000106809	OGN	ENSG00000215644	GCGR	ENSG00000263815	RN7SL426P	ENSG00000170290	SLN	ENSG00000271278		ENSG00000230533		ENSG00000260701		ENSG00000184811	TRARG1	ENSG00000228548		ENSG00000204291	COL15A1	ENSG00000254694		ENSG00000223602		ENSG00000216867
ENSG00000010932	FMO1	ENSG00000226005	LINC02660	ENSG00000227722		ENSG00000092345	DAZL	ENSG00000087510	TFAP2C	ENSG00000124466	LYPD3	ENSG00000215381		ENSG00000163359	COL6A3	ENSG00000223660		ENSG00000170290	SLN	ENSG00000285777	ANKRD45	ENSG00000110665	C11orf21	ENSG00000277883		ENSG00000240925	RPS20P31	ENSG00000274173		ENSG00000185306	C12orf56	ENSG00000234622		ENSG00000132464	ENAM	ENSG00000260891		ENSG00000255750	SSPN-AS1	ENSG00000244004	RPS3AP19
ENSG00000185686	PRAME	ENSG00000233008	LOC101927560	ENSG00000181885	CLDN7	ENSG00000237604		ENSG00000233296	TMEM18-DT	ENSG00000173597	SULT1B1	ENSG00000233668	RPS8P9	ENSG00000182782	HCAR2	ENSG00000226984	RPL26P10	ENSG00000187848	P2RX2	ENSG00000212569		ENSG00000185594	SPATA8	ENSG00000101883	RHOXF1	ENSG00000259241		ENSG00000164035	EMCN	ENSG00000233064		ENSG00000240882	PTOV1P1	ENSG00000133020	MYH8	ENSG00000285716		ENSG00000267200	MIR132	ENSG00000244380
ENSG00000230107	LOC101927344	ENSG00000234943		ENSG00000204866	IGFL2	ENSG00000251537		ENSG00000254880	PKNOX2-DT	ENSG00000211448	DIO2	ENSG00000248307	LINC00616	ENSG00000116031	CD207	ENSG00000231548	OR55B1P	ENSG00000236268	LINC01361	ENSG00000243083	LINC00870	ENSG00000233296	TMEM18-DT	ENSG00000240173	RN7SL771P	ENSG00000259358		ENSG00000203837	PNLIPRP3	ENSG00000233176	OR7E157P	ENSG00000250500		ENSG00000144644	GADL1	ENSG00000288050		ENSG00000271278		ENSG00000260788	CEDORA
ENSG00000231845	HMGB3P14	ENSG00000235613	NSRP1P1	ENSG00000136167	LCP1	ENSG00000253361		ENSG00000104415	CCN4	ENSG00000214216	IQCJ	ENSG00000250383		ENSG00000243584		ENSG00000243986	ENO1P3	ENSG00000237604		ENSG00000263257		ENSG00000248318	SNTB1-AS2	ENSG00000263657		ENSG00000277893	SRD5A2	ENSG00000267577	DNAAF3-AS1	ENSG00000236745	YRDCP2	ENSG00000250733	C8orf17	ENSG00000172969	FRG2C	ENSG00000143546	S100A8	ENSG00000279175		ENSG00000202290	RNA5SP37
ENSG00000286316		ENSG00000237406	NDUFA9P1	ENSG00000138136	LBX1	ENSG00000259821		ENSG00000223609	HBD	ENSG00000274019		ENSG00000252412		ENSG00000252412		ENSG00000225928		ENSG00000134757	DSG3	ENSG00000285681		ENSG00000204291	COL15A1	ENSG00000227523	RPS20P15	ENSG00000188910	GJB3	ENSG00000179913	B3GNT3	ENSG00000242525	OR7E100P	ENSG00000255964	HSPD1P12	ENSG00000214067		ENSG00000163209	SPRR3	ENSG00000280247		ENSG00000237836
ENSG00000204876	LOC389602	ENSG00000243307		ENSG00000276850	ANXA8	ENSG00000134757	DSG3	ENSG00000271321	CTAGE6	ENSG00000138061	CYP1B1	ENSG00000280767		ENSG00000261821		ENSG00000236544	EN2-DT	ENSG00000149798	CDC42EP2	ENSG00000173597	SULT1B1	ENSG00000167157	PRRX2	ENSG00000234886		ENSG00000152672	CLEC4F	ENSG00000182585	EPGN	ENSG00000249098		ENSG00000258593		ENSG00000230986	DDX3P2	ENSG00000114638	UPK1B	ENSG00000223549	MTND5P28	ENSG00000288032
ENSG00000216863	LY86-AS1	ENSG00000244302	PEX5L-AS2	ENSG00000106809	OGN	ENSG00000142538	PTH2	ENSG00000134757	DSG3	ENSG00000010438	PRSS3	ENSG00000283148		ENSG00000285896		ENSG00000253394		ENSG00000215227	NUTF2P5	ENSG00000106034	CPED1	ENSG00000204941	PSG5	ENSG00000172927	MYEOV	ENSG00000235497		ENSG00000138136	LBX1	ENSG00000254066		ENSG00000260015		ENSG00000233215	LINC01687	ENSG00000204397	CARD16	ENSG00000225101	OR52K3P	ENSG00000228158
ENSG00000227962		ENSG00000249047		ENSG00000128714	HOXD13	ENSG00000249961	TERB1	ENSG00000211448	DIO2	ENSG00000199906		ENSG00000287814	LOC105377727	ENSG00000175707	KDF1	ENSG00000272043		ENSG00000231395		ENSG00000184012	TMPRSS2	ENSG00000086548	CEACAM6	ENSG00000232626	LOC100420423	ENSG00000237026		ENSG00000183734	ASCL2	ENSG00000259281	LINGO1-AS2	ENSG00000267222		ENSG00000235816		ENSG00000172243	CLEC7A	ENSG00000279953		ENSG00000278818
ENSG00000228368		ENSG00000279250		ENSG00000147138	GPR174	ENSG00000259691		ENSG00000142973	CYP4B1	ENSG00000198744	MTCO3P12	ENSG00000214049	UCA1	ENSG00000005102	MEOX1	ENSG00000275850		ENSG00000233668	RPS8P9	ENSG00000189334	S100A14	ENSG00000174600	CMKLR1	ENSG00000120949	TNFRSF8	ENSG00000251450		ENSG00000207574	MIR661	ENSG00000264546		ENSG00000279030		ENSG00000236940		ENSG00000184012	TMPRSS2	ENSG00000101282	RSPO4	ENSG00000223725
ENSG00000230986	DDX3P2	ENSG00000083307	GRHL2	ENSG00000173578	XCR1	ENSG00000221340	RNU6ATAC18P	ENSG00000258215		ENSG00000096006	CRISP3	ENSG00000183742	MACC1	ENSG00000212939		ENSG00000279405		ENSG00000250866		ENSG00000142973	CYP4B1	ENSG00000226807	MROH5	ENSG00000225401		ENSG00000275710		ENSG00000222503		ENSG00000272431		ENSG00000285716		ENSG00000237212		ENSG00000164692	COL1A2	ENSG00000106328	FSCN3	ENSG00000252614	RNU6-807P
ENSG00000232778	RPL23AP50	ENSG00000069011	PITX1	ENSG00000224007		ENSG00000188505	NCCRP1	ENSG00000172243	CLEC7A	ENSG00000230937	MIR205HG	ENSG00000196878	LAMB3	ENSG00000234358	RPL7AP42	ENSG00000279707		ENSG00000270192		ENSG00000151655	ITIH2	ENSG00000143217	NECTIN4	ENSG00000232150		ENSG00000279030		ENSG00000224707	E2F3-IT1	ENSG00000278668		ENSG00000286035		ENSG00000238189		ENSG00000259439	LINC01833	ENSG00000229029	CDCA4P1	ENSG00000257624
ENSG00000237115	LOC100421775	ENSG00000185960	SHOX	ENSG00000236544	EN2-DT	ENSG00000159618	ADGRG5	ENSG00000054598	FOXC1	ENSG00000183160	TMEM119	ENSG00000268460	LOC93429	ENSG00000246225		ENSG00000188910	GJB3	ENSG00000273762	VN1R76P	ENSG00000156284	CLDN8	ENSG00000230747		ENSG00000233716		ENSG00000281196	LINC00934	ENSG00000230533		ENSG00000164379	FOXQ1	ENSG00000164694	FNDC1	ENSG00000248475		ENSG00000062096	ARSF	ENSG00000239005	LOC124900188	ENSG00000259422	LOC101929439
ENSG00000237693	IRGM	ENSG00000145824	CXCL14	ENSG00000242525	OR7E100P	ENSG00000104415	CCN4	ENSG00000286981		ENSG00000204291	COL15A1	ENSG00000152977	ZIC1	ENSG00000257083		ENSG00000069011	PITX1	ENSG00000273849	SDR42E1P4	ENSG00000104415	CCN4	ENSG00000138061	CYP1B1	ENSG00000242525	OR7E100P	ENSG00000196878	LAMB3	ENSG00000232903	LINC01166	ENSG00000196878	LAMB3	ENSG00000165272	AQP3	ENSG00000254582		ENSG00000134757	DSG3	ENSG00000242992		ENSG00000266445
ENSG00000242088		ENSG00000171860	C3AR1	ENSG00000248340		ENSG00000225932		ENSG00000287836		ENSG00000163220	S100A9	ENSG00000105707	HPN	ENSG00000257398		ENSG00000268621	IGFL2-AS1	ENSG00000280767		ENSG00000134757	DSG3	ENSG00000119919	NKX2-3	ENSG00000242737		ENSG00000152977	ZIC1	ENSG00000234104		ENSG00000181885	CLDN7	ENSG00000172243	CLEC7A	ENSG00000258593		ENSG00000255398	HCAR3	ENSG00000158869	FCER1G	ENSG00000276807
ENSG00000260401		ENSG00000201831	SNORD115-1	ENSG00000255267	LINC02687	ENSG00000159166	LAD1	ENSG00000151655	ITIH2	ENSG00000130234	ACE2	ENSG00000105388	CEACAM5	ENSG00000261633		ENSG00000144452	ABCA12	ENSG00000244094	SPRR2F	ENSG00000164379	FOXQ1	ENSG00000148734	NPFFR1	ENSG00000246145	RRS1-DT	ENSG00000172818	OVOL1	ENSG00000240925	RPS20P31	ENSG00000166145	SPINT1	ENSG00000156284	CLDN8	ENSG00000260015		ENSG00000182256	GABRG3	ENSG00000215088	RPS5P3	ENSG00000158482
ENSG00000105707	HPN	ENSG00000211695	TRGV9	ENSG00000264546		ENSG00000012124	CD22	ENSG00000276170	LOC101929494	ENSG00000204941	PSG5	ENSG00000143032	BARHL2	ENSG00000227128	LBX1-AS1	ENSG00000116031	CD207	ENSG00000104415	CCN4	ENSG00000139304	PTPRQ	ENSG00000186847	KRT14	ENSG00000255267	LINC02687	ENSG00000179059	ZFP42	ENSG00000259358		ENSG00000136275	PKD1L1-AS1	ENSG00000143184	XCL1	ENSG00000261519		ENSG00000157873	TNFRSF14	ENSG00000226912		ENSG00000233215	LINC01687
ENSG00000141738	GRB7	ENSG00000227973		ENSG00000267259	LOC112267992	ENSG00000243896	OR2A7	ENSG00000164692	COL1A2	ENSG00000205221	VIT	ENSG00000143556	S100A7	ENSG00000240376	RPS8P8	ENSG00000043039	BARX2	ENSG00000106689	LHX2	ENSG00000105880	DLX5	ENSG00000103832		ENSG00000269752		ENSG00000260401		ENSG00000261072		ENSG00000214381	LINC00488	ENSG00000162654	GBP4	ENSG00000266100	LOC101927557	ENSG00000251138	LINC02882	ENSG00000236035		ENSG00000287474
ENSG00000168542	COL3A1	ENSG00000252915		ENSG00000269752		ENSG00000106689	LHX2	ENSG00000135960	EDAR	ENSG00000212961		ENSG00000175202	HIGD2B	ENSG00000248307	LINC00616	ENSG00000111348	ARHGDIB	ENSG00000128713	HOXD11	ENSG00000157551	KCNJ15	ENSG00000230937	MIR205HG	ENSG00000273013		ENSG00000168542	COL3A1	ENSG00000267149		ENSG00000144452	ABCA12	ENSG00000169174	PCSK9	ENSG00000273123		ENSG00000124466	LYPD3	ENSG00000253695		ENSG00000286064
ENSG00000123364	HOXC13	ENSG00000267051	LOC105371993	ENSG00000275191		ENSG00000145826	LECT2	ENSG00000168079	SCARA5	ENSG00000230986	DDX3P2	ENSG00000182898	TCHHL1	ENSG00000083307	GRHL2	ENSG00000166145	SPINT1	ENSG00000179031		ENSG00000260325	HSPB9	ENSG00000226625	RBM17P1	ENSG00000213261	EEF1B2P6	ENSG00000204866	IGFL2	ENSG00000277893	SRD5A2	ENSG00000204866	IGFL2	ENSG00000185303	SFTPA2	ENSG00000276178		ENSG00000200455	RNU6-1112P	ENSG00000277825		ENSG00000198542	ITGBL1
ENSG00000132530	XAF1	ENSG00000279637		ENSG00000285115		ENSG00000251408		ENSG00000129455	KLK8	ENSG00000231047	GCNT1P3	ENSG00000183668	PSG9	ENSG00000105388	CEACAM5	ENSG00000196878	LAMB3	ENSG00000189433	GJB4	ENSG00000286788		ENSG00000070526	ST6GALNAC1	ENSG00000271437		ENSG00000214049	UCA1	ENSG00000279521		ENSG00000169435	RASSF6	ENSG00000227471	AKR1B15	ENSG00000279030		ENSG00000200792	SNORA80A	ENSG00000279829		ENSG00000227304
ENSG00000175202	HIGD2B	ENSG00000287836		ENSG00000286981		ENSG00000263724	DLGAP1-AS3	ENSG00000287586		ENSG00000234173	LOC105378311	ENSG00000196917	HCAR1	ENSG00000135697	BCO1	ENSG00000110852	CLEC2B	ENSG00000137699	TRIM29	ENSG00000143546	S100A8	ENSG00000163220	S100A9	ENSG00000287757		ENSG00000069011	PITX1	ENSG00000279912		ENSG00000169550	MUC15	ENSG00000251972	RNU6-123P	ENSG00000286035		ENSG00000225952		ENSG00000225611	CCDC13-AS2	ENSG00000227431	CSE1L-DT
ENSG00000257512		ENSG00000135374	ELF5	ENSG00000144452	ABCA12	ENSG00000189182	KRT77	ENSG00000138061	CYP1B1	ENSG00000261949	GFY	ENSG00000215867	KRT18P57	ENSG00000143032	BARHL2	ENSG00000213871		ENSG00000087510	TFAP2C	ENSG00000223760		ENSG00000184363	PKP3	ENSG00000207815	MIR563	ENSG00000169507	SLC38A11	ENSG00000286546	LOC613266	ENSG00000168542	COL3A1	ENSG00000154227	CERS3	ENSG00000286693		ENSG00000230321	MTCO2P27	ENSG00000133020	MYH8	ENSG00000230045	FAM90A15
ENSG00000285878		ENSG00000187054	TMPRSS11A	ENSG00000196878	LAMB3	ENSG00000236761	CTAGE9	ENSG00000179088	C12orf42	ENSG00000102243	VGLL1	ENSG00000225479	PLCB1-IT1	ENSG00000143556	S100A7	ENSG00000228887	EEF1DP1	ENSG00000272491		ENSG00000271321	CTAGE6	ENSG00000124466	LYPD3	ENSG00000269985	FARS2-AS1	ENSG00000230045	FAM90A15	ENSG00000288073		ENSG00000090554	FLT3LG	ENSG00000269516		ENSG00000287025		ENSG00000258962	LOC100128939	ENSG00000136275	PKD1L1-AS1	ENSG00000253112
ENSG00000137440	FGFBP1	ENSG00000224057	EGFR-AS1	ENSG00000111319	SCNN1A	ENSG00000279537		ENSG00000205076	LGALS7	ENSG00000149633	KIAA1755	ENSG00000235286		ENSG00000173421	IHO1	ENSG00000236256	DIAPH2-AS1	ENSG00000159166	LAD1	ENSG00000108688	CCL7	ENSG00000106809	OGN	ENSG00000274963	RN7SL600P	ENSG00000260913	LINC01254	ENSG00000227128	LBX1-AS1	ENSG00000121853	GHSR	ENSG00000104415	CCN4	ENSG00000287647		ENSG00000265743		ENSG00000138472	GUCA1C	ENSG00000287049
ENSG00000105428	ZNRF4	ENSG00000257512		ENSG00000169403	PTAFR	ENSG00000187848	P2RX2	ENSG00000153294	ADGRF4	ENSG00000106809	OGN	ENSG00000238386	RNU7-48P	ENSG00000177984	LCN15	ENSG00000236491		ENSG00000086205	FOLH1	ENSG00000108849	PPY	ENSG00000115590	IL1R2	ENSG00000287601		ENSG00000273765		ENSG00000282304	MALL	ENSG00000213185	FAM24B	ENSG00000174600	CMKLR1	ENSG00000135925	WNT10A	ENSG00000268635		ENSG00000212240	RNU6-930P	ENSG00000196183	RPS2P4
ENSG00000213176	RPL13P6	ENSG00000262516	DPPA3P6	ENSG00000043039	BARX2	ENSG00000237523	LINC00857	ENSG00000219747		ENSG00000186564	FOXD2	ENSG00000258998		ENSG00000182898	TCHHL1	ENSG00000244383	FAM3D-AS1	ENSG00000287270		ENSG00000113249	HAVCR1	ENSG00000168907	PLA2G4F	ENSG00000228218		ENSG00000279068		ENSG00000234702		ENSG00000229167		ENSG00000151655	ITIH2	ENSG00000185933	CALHM1	ENSG00000286068		ENSG00000225857		ENSG00000236858
ENSG00000233977		ENSG00000182585	EPGN	ENSG00000189182	KRT77	ENSG00000137699	TRIM29	ENSG00000240861	RPS10P23	ENSG00000135903	PAX3	ENSG00000263511	MIR5699	ENSG00000183668	PSG9	ENSG00000250516		ENSG00000064195	DLX3	ENSG00000138472	GUCA1C	ENSG00000172243	CLEC7A	ENSG00000250584	LINC01511	ENSG00000116031	CD207	ENSG00000266392	MIR4740	ENSG00000230175	RPS13P1	ENSG00000172969	FRG2C	ENSG00000260325	HSPB9	ENSG00000205642	VCX3B	ENSG00000230836		ENSG00000258001	R3HDM2-DT
ENSG00000236507		ENSG00000124107	SLPI	ENSG00000183668	PSG9	ENSG00000182983	ZNF662	ENSG00000258539		ENSG00000103067	ESRP2	ENSG00000286338	LOC105379104	ENSG00000187855	ASCL4	ENSG00000267259	LOC112267992	ENSG00000070526	ST6GALNAC1	ENSG00000226625	RBM17P1	ENSG00000215088	RPS5P3	ENSG00000259573		ENSG00000271414		ENSG00000280134		ENSG00000249111		ENSG00000215381		ENSG00000287142		ENSG00000206168		ENSG00000233540	DNM3-IT1	ENSG00000277235
ENSG00000287985		ENSG00000259439	LINC01833	ENSG00000225076		ENSG00000197506	SLC28A3	ENSG00000158955	WNT9B	ENSG00000249116		ENSG00000141738	GRB7	ENSG00000196917	HCAR1	ENSG00000275191		ENSG00000224183		ENSG00000231548	OR55B1P	ENSG00000223583	RPL17P9	ENSG00000261949	GFY	ENSG00000103067	ESRP2	ENSG00000179059	ZFP42	ENSG00000258998		ENSG00000236375		ENSG00000133067	LGR6	ENSG00000215088	RPS5P3	ENSG00000233708		ENSG00000285553
ENSG00000152977	ZIC1	ENSG00000144452	ABCA12	ENSG00000229167		ENSG00000163220	S100A9	ENSG00000135925	WNT10A	ENSG00000277199		ENSG00000204866	IGFL2	ENSG00000229794	MTCYBP32	ENSG00000278700		ENSG00000254938		ENSG00000239265		ENSG00000260913	LINC01254	ENSG00000266200	PNLIPRP2	ENSG00000189058	APOD	ENSG00000145824	CXCL14	ENSG00000272304		ENSG00000236940		ENSG00000054598	FOXC1	ENSG00000241754		ENSG00000234593	KAZN-AS1	ENSG00000274818
ENSG00000140832	MARVELD3	ENSG00000064195	DLX3	ENSG00000230537	LOC105379829	ENSG00000233854		ENSG00000092345	DAZL	ENSG00000287865		ENSG00000260401		ENSG00000233008	LOC101927560	ENSG00000137648	TMPRSS4	ENSG00000280092		ENSG00000240216		ENSG00000269155	LOC441179	ENSG00000272798		ENSG00000166145	SPINT1	ENSG00000130234	ACE2	ENSG00000278925		ENSG00000237101	LOC101927164	ENSG00000005073	HOXA11	ENSG00000251442	LOC101928893	ENSG00000258962	LOC100128939	ENSG00000135914	HTR2B
ENSG00000110077	MS4A6A	ENSG00000286546	LOC613266	ENSG00000231924	PSG1	ENSG00000163218	PGLYRP4	ENSG00000272733		ENSG00000250092	LOC105374516	ENSG00000172752	COL6A5	ENSG00000235286		ENSG00000185960	SHOX	ENSG00000077274	CAPN6	ENSG00000270799		ENSG00000103067	ESRP2	ENSG00000277324		ENSG00000123364	HOXC13	ENSG00000223784	LINC00707	ENSG00000288060		ENSG00000237135	DDX10P1	ENSG00000268388	FENDRR	ENSG00000270210		ENSG00000259202	SMAD3-AS1	ENSG00000227598
ENSG00000112761	CCN6	ENSG00000138136	LBX1	ENSG00000235470	NEURL1-AS1	ENSG00000233263		ENSG00000164379	FOXQ1	ENSG00000259269		ENSG00000227098	LOC105373757	ENSG00000236567		ENSG00000111319	SCNN1A	ENSG00000182256	GABRG3	ENSG00000138061	CYP1B1	ENSG00000184012	TMPRSS2	ENSG00000286472		ENSG00000137440	FGFBP1	ENSG00000232633		ENSG00000136167	LCP1	ENSG00000252036	RN7SKP288	ENSG00000136695	IL36RN	ENSG00000279440		ENSG00000260648		ENSG00000270030
ENSG00000128714	HOXD13	ENSG00000276850	ANXA8	ENSG00000273557		ENSG00000236724		ENSG00000163220	S100A9	ENSG00000164093	PITX2	ENSG00000237665	GRM7-AS2	ENSG00000253263		ENSG00000204866	IGFL2	ENSG00000157551	KCNJ15	ENSG00000168079	SCARA5	ENSG00000155918	RAET1L	ENSG00000149735	GPHA2	ENSG00000175538	KCNE3	ENSG00000250892	LOC100288172	ENSG00000137648	TMPRSS4	ENSG00000261465	COQ7-DT	ENSG00000235749		ENSG00000130701	RBBP8NL	ENSG00000267222		ENSG00000213901	SLC23A3
ENSG00000147138	GPR174	ENSG00000079112	CDH17	ENSG00000286338	LOC105379104	ENSG00000239215	RPL27P12	ENSG00000221340	RNU6ATAC18P	ENSG00000054598	FOXC1	ENSG00000259244		ENSG00000256343		ENSG00000113249	HAVCR1	ENSG00000163220	S100A9	ENSG00000054598	FOXC1	ENSG00000240216		ENSG00000215088	RPS5P3	ENSG00000184811	TRARG1	ENSG00000261330	PPIAP50	ENSG00000129007	CALML4	ENSG00000267585	RPL10AP13	ENSG00000182107	TMEM30B	ENSG00000286722		ENSG00000272473	LOC101928450	ENSG00000272395	IFNL4
ENSG00000173578	XCR1	ENSG00000110077	MS4A6A	ENSG00000287456		ENSG00000259269		ENSG00000234173	LOC105378311	ENSG00000287593		ENSG00000276188		ENSG00000258998		ENSG00000151005	TKTL2	ENSG00000138061	CYP1B1	ENSG00000182107	TMEM30B	ENSG00000262402		ENSG00000219747		ENSG00000219565		ENSG00000285618		ENSG00000266392	MIR4740	ENSG00000275930		ENSG00000172243	CLEC7A	ENSG00000139304	PTPRQ	ENSG00000277213	SDR42E1P2	ENSG00000273327	OR6L2P
ENSG00000225386		ENSG00000128714	HOXD13	ENSG00000168542	COL3A1	ENSG00000287836		ENSG00000269404	SPIB	ENSG00000286341		ENSG00000277655		ENSG00000259359		ENSG00000188282	RUFY4	ENSG00000124610	H1-1	ENSG00000096006	CRISP3	ENSG00000204397	CARD16	ENSG00000221340	RNU6ATAC18P	ENSG00000224153	LINC02054	ENSG00000181885	CLDN7	ENSG00000144063	MALL	ENSG00000174059	CD34	ENSG00000164692	COL1A2	ENSG00000005102	MEOX1	ENSG00000115850	LCT	ENSG00000274849
ENSG00000228835		ENSG00000147138	GPR174	ENSG00000233263		ENSG00000124097		ENSG00000156284	CLDN8	ENSG00000166396	SERPINB7	ENSG00000168542	COL3A1	ENSG00000263511	MIR5699	ENSG00000277213	SDR42E1P2	ENSG00000227121		ENSG00000268606	MAGEA2	ENSG00000151655	ITIH2	ENSG00000226912		ENSG00000230946		ENSG00000083307	GRHL2	ENSG00000163898	LIPH	ENSG00000215644	GCGR	ENSG00000188816	HMX2	ENSG00000103067	ESRP2	ENSG00000170890	PLA2G1B	ENSG00000275488	LOC100419830
ENSG00000233716		ENSG00000201684	RN7SKP239	ENSG00000233977		ENSG00000215644	GCGR	ENSG00000064195	DLX3	ENSG00000184363	PKP3	ENSG00000188803	SHISA6	ENSG00000271503	CCL5	ENSG00000287089		ENSG00000172243	CLEC7A	ENSG00000282304	MALL	ENSG00000197614	MFAP5	ENSG00000236896		ENSG00000232149	FERP1	ENSG00000175591	P2RY2	ENSG00000111348	ARHGDIB	ENSG00000232134	RPS15AP12	ENSG00000286058	FAR2P1	ENSG00000110195	FOLR1	ENSG00000222351	RNY1P15	ENSG00000283418	LOC124906339
ENSG00000236544	EN2-DT	ENSG00000224746		ENSG00000243584		ENSG00000138061	CYP1B1	ENSG00000186847	KRT14	ENSG00000198771	RCSD1	ENSG00000189280	GJB5	ENSG00000283653		ENSG00000184058	TBX1	ENSG00000216863	LY86-AS1	ENSG00000164692	COL1A2	ENSG00000196954	CASP4	ENSG00000238713		ENSG00000254885		ENSG00000116031	CD207	ENSG00000276850	ANXA8	ENSG00000233854		ENSG00000151655	ITIH2	ENSG00000148734	NPFFR1	ENSG00000226625	RBM17P1	ENSG00000286212
ENSG00000239519		ENSG00000225386		ENSG00000267346		ENSG00000267097		ENSG00000106689	LHX2	ENSG00000131668	BARX1	ENSG00000110077	MS4A6A	ENSG00000140254	DUOXA1	ENSG00000249790		ENSG00000251537		ENSG00000012124	CD22	ENSG00000135903	PAX3	ENSG00000253690		ENSG00000255970	LINC02421	ENSG00000233977		ENSG00000043039	BARX2	ENSG00000241754		ENSG00000179059	ZFP42	ENSG00000169174	PCSK9	ENSG00000237200		ENSG00000203740	NTMT2
ENSG00000253348	LOC107986473	ENSG00000229339	RPL7AP83	ENSG00000279143		ENSG00000077274	CAPN6	ENSG00000179059	ZFP42	ENSG00000170370	EMX2	ENSG00000228835		ENSG00000144452	ABCA12	ENSG00000138083	SIX3	ENSG00000264717	NPY4R2	ENSG00000135960	EDAR	ENSG00000102243	VGLL1	ENSG00000129170	CSRP3	ENSG00000258018		ENSG00000251450		ENSG00000184058	TBX1	ENSG00000251442	LOC101928893	ENSG00000188095	MESP2	ENSG00000138472	GUCA1C	ENSG00000237451		ENSG00000218186	KRT8P43
ENSG00000259358		ENSG00000232633		ENSG00000279609		ENSG00000054598	FOXC1	ENSG00000104237	RP1	ENSG00000179913	B3GNT3	ENSG00000236544	EN2-DT	ENSG00000223569	USP17L15	ENSG00000286046		ENSG00000159247		ENSG00000273762	VN1R76P	ENSG00000170820	FSHR	ENSG00000188015	S100A3	ENSG00000259442		ENSG00000273123		ENSG00000138083	SIX3	ENSG00000287425		ENSG00000159618	ADGRG5	ENSG00000158473	CD1D	ENSG00000249309		ENSG00000179023	KLHDC7A
ENSG00000267259	LOC112267992	ENSG00000236544	EN2-DT	ENSG00000279637		ENSG00000239593		ENSG00000136155	SCEL	ENSG00000187979		ENSG00000247287	PRKCH-AS1	ENSG00000169174	PCSK9	ENSG00000176402	GJC3	ENSG00000169174	PCSK9	ENSG00000264693		ENSG00000269752		ENSG00000256870	SLC5A8	ENSG00000276107		ENSG00000144452	ABCA12	ENSG00000280916		ENSG00000287944		ENSG00000173391	OLR1	ENSG00000163092	XIRP2	ENSG00000284605	ENPP7P15	ENSG00000186790	FOXE3
ENSG00000287933		ENSG00000239627	RPL12P20	ENSG00000283597		ENSG00000005001	PRSS22	ENSG00000116031	CD207	ENSG00000198829	SUCNR1	ENSG00000267279		ENSG00000110077	MS4A6A	ENSG00000224733		ENSG00000142538	PTH2	ENSG00000087510	TFAP2C	ENSG00000179913	B3GNT3	ENSG00000271367		ENSG00000287220		ENSG00000111199	TRPV4	ENSG00000116031	CD207	ENSG00000159166	LAD1	ENSG00000139304	PTPRQ	ENSG00000233708		ENSG00000213755		ENSG00000212452	SNORD69
ENSG00000105880	DLX5	ENSG00000253208	PSME2P5	ENSG00000268621	IGFL2-AS1	ENSG00000286508		ENSG00000142700	DMRTA2	ENSG00000262558		ENSG00000273765		ENSG00000111291	GPRC5D	ENSG00000228368		ENSG00000175800	OR52B3P	ENSG00000185960	SHOX	ENSG00000118322	ATP10B	ENSG00000278344		ENSG00000144644	GADL1	ENSG00000109321	AREG	ENSG00000259528		ENSG00000286058	FAR2P1	ENSG00000157551	KCNJ15	ENSG00000234358	RPL7AP42	ENSG00000218996		ENSG00000232150
ENSG00000229847	EMX2OS	ENSG00000253348	LOC107986473	ENSG00000166145	SPINT1	ENSG00000287592	LOC124901813	ENSG00000227962		ENSG00000270210		ENSG00000275850		ENSG00000236544	EN2-DT	ENSG00000245928	SDAD1-AS1	ENSG00000224406	LINC02052	ENSG00000135925	WNT10A	ENSG00000054598	FOXC1	ENSG00000186583	SPATC1	ENSG00000215381		ENSG00000115590	IL1R2	ENSG00000270761		ENSG00000179031		ENSG00000124143	ARHGAP40	ENSG00000250651		ENSG00000255557		ENSG00000236745	YRDCP2
ENSG00000189058	APOD	ENSG00000255267	LINC02687	ENSG00000249790		ENSG00000258662		ENSG00000228368		ENSG00000273368		ENSG00000282100		ENSG00000247287	PRKCH-AS1	ENSG00000251972	RNU6-123P	ENSG00000254880	PKNOX2-DT	ENSG00000163220	S100A9	ENSG00000135925	WNT10A	ENSG00000198414	TATDN2P1	ENSG00000223403	MIR381HG	ENSG00000122548	KIAA0087	ENSG00000287836		ENSG00000110195	FOLR1	ENSG00000101230	ISM1	ENSG00000251423		ENSG00000272395	IFNL4	ENSG00000242525	OR7E100P
ENSG00000179059	ZFP42	ENSG00000256343		ENSG00000184058	TBX1	ENSG00000169174	PCSK9	ENSG00000237693	IRGM	ENSG00000275088		ENSG00000287884		ENSG00000256481		ENSG00000266335		ENSG00000256870	SLC5A8	ENSG00000136155	SCEL	ENSG00000173597	SULT1B1	ENSG00000208036	MIR106B	ENSG00000233668	RPS8P9	ENSG00000153266	FEZF2	ENSG00000124466	LYPD3	ENSG00000118526	TCF21	ENSG00000129007	CALML4	ENSG00000258593		ENSG00000286722		ENSG00000254968	LINC02763
ENSG00000166145	SPINT1	ENSG00000259358		ENSG00000088726	TMEM40	ENSG00000260426		ENSG00000286433		ENSG00000151655	ITIH2	ENSG00000188910	GJB3	ENSG00000279405		ENSG00000270554	EIF3EP4	ENSG00000275328		ENSG00000179088	C12orf42	ENSG00000237786		ENSG00000224195		ENSG00000234593	KAZN-AS1	ENSG00000175538	KCNE3	ENSG00000110852	CLEC2B	ENSG00000182256	GABRG3	ENSG00000223152	RNU4-88P	ENSG00000259821		ENSG00000148482	SLC39A12	ENSG00000255970	LINC02421
ENSG00000184012	TMPRSS2	ENSG00000267259	LOC112267992	ENSG00000159337	PLA2G4D	ENSG00000170370	EMX2	ENSG00000288544		ENSG00000259481		ENSG00000166145	SPINT1	ENSG00000280291		ENSG00000168542	COL3A1	ENSG00000198807	PAX9	ENSG00000235749		ENSG00000275328		ENSG00000230747		ENSG00000234622		ENSG00000180767	CHST13	ENSG00000119919	NKX2-3	ENSG00000149633	KIAA1755	ENSG00000226345	ZDHHC1P1	ENSG00000260015		ENSG00000251332	PSME2P4	ENSG00000257585	LINC00609
ENSG00000132698	RAB25	ENSG00000267749		ENSG00000163283	ALPP	ENSG00000256115	LINC02443	ENSG00000188770	OPTC	ENSG00000270279		ENSG00000204291	COL15A1	ENSG00000283597		ENSG00000137752	CASP1	ENSG00000005001	PRSS22	ENSG00000183305	MAGEA2	ENSG00000095585	BLNK	ENSG00000249619	HMGN1P13	ENSG00000247213	LINC01498	ENSG00000185028	LRRC14B	ENSG00000140505	CYP1A2	ENSG00000087510	TFAP2C	ENSG00000228221	LINC00578	ENSG00000261519		ENSG00000259617	LOC105376713	ENSG00000275409
ENSG00000183668	PSG9	ENSG00000268635		ENSG00000233124		ENSG00000227471	AKR1B15	ENSG00000244268		ENSG00000135925	WNT10A	ENSG00000244198		ENSG00000285887		ENSG00000149798	CDC42EP2	ENSG00000173626	TRAPPC3L	ENSG00000204941	PSG5	ENSG00000149633	KIAA1755	ENSG00000253112		ENSG00000261519		ENSG00000222024		ENSG00000180772	AGTR2	ENSG00000163218	PGLYRP4	ENSG00000230321	MTCO2P27	ENSG00000270761		ENSG00000136149	RPL13AP25	ENSG00000279670
ENSG00000229167		ENSG00000280291		ENSG00000237646		ENSG00000268104	SLC6A14	ENSG00000263511	MIR5699	ENSG00000249574	LOC442497	ENSG00000168143	FAM83B	ENSG00000287794	ANCV1RP	ENSG00000185028	LRRC14B	ENSG00000227176		ENSG00000244094	SPRR2F	ENSG00000285969		ENSG00000255286		ENSG00000266392	MIR4740	ENSG00000232023	LINC01807	ENSG00000183668	PSG9	ENSG00000158473	CD1D	ENSG00000234622		ENSG00000272854		ENSG00000286910		ENSG00000286194
ENSG00000231924	PSG1	ENSG00000287383		ENSG00000238034		ENSG00000287270		ENSG00000159450	TCHH	ENSG00000149735	GPHA2	ENSG00000175538	KCNE3	ENSG00000100253	MIOX	ENSG00000199218		ENSG00000109705	NKX3-2	ENSG00000139800	ZIC5	ENSG00000137699	TRIM29	ENSG00000255928		ENSG00000135960	EDAR	ENSG00000232830		ENSG00000184302	SIX6	ENSG00000200792	SNORA80A	ENSG00000237135	DDX10P1	ENSG00000279653		ENSG00000236896		ENSG00000286205
ENSG00000235491		ENSG00000287933		ENSG00000248222		ENSG00000167880	EVPL	ENSG00000137491	SLCO2B1	ENSG00000237136	C4orf51	ENSG00000230946		ENSG00000155918	RAET1L	ENSG00000250866		ENSG00000236761	CTAGE9	ENSG00000106689	LHX2	ENSG00000225969		ENSG00000259232		ENSG00000188803	SHISA6	ENSG00000233176	OR7E157P	ENSG00000189433	GJB4	ENSG00000203837	PNLIPRP3	ENSG00000239482	LOC105374042	ENSG00000280098		ENSG00000189001	SBSN	ENSG00000201300	SNORD115-27
ENSG00000253972	MAL2-AS1	ENSG00000168542	COL3A1	ENSG00000258870		ENSG00000272808	GCAWKR	ENSG00000213683		ENSG00000170465	KRT6C	ENSG00000234232		ENSG00000224406	LINC02052	ENSG00000254616		ENSG00000287592	LOC124901813	ENSG00000213214	ARHGEF35	ENSG00000140470	ADAMTS17	ENSG00000260788	CEDORA	ENSG00000164692	COL1A2	ENSG00000249098		ENSG00000224733		ENSG00000236054		ENSG00000258904		ENSG00000287118		ENSG00000226281	LOC105374901	ENSG00000222351	RNY1P15
ENSG00000270174	LOC101927950	ENSG00000239215	RPL27P12	ENSG00000287288	FRG1BP	ENSG00000286310		ENSG00000253888	LOC105379340	ENSG00000182256	GABRG3	ENSG00000236306	LINC01241	ENSG00000225905		ENSG00000163898	LIPH	ENSG00000054598	FOXC1	ENSG00000261456	TUBB8	ENSG00000169174	PCSK9	ENSG00000266110	MIR4423	ENSG00000204291	COL15A1	ENSG00000250423	KIAA1210	ENSG00000236544	EN2-DT	ENSG00000236520	GPC6-AS1	ENSG00000260865		ENSG00000259807	LOC101928188	ENSG00000226889	ATF6-DT	ENSG00000240625	RN7SL403P
ENSG00000280958		ENSG00000287474		ENSG00000111348	ARHGDIB	ENSG00000249574	LOC442497	ENSG00000265091		ENSG00000161610	HCRT	ENSG00000237088	RPL7AP48	ENSG00000145824	CXCL14	ENSG00000088726	TMEM40	ENSG00000147381	MAGEA4	ENSG00000237194		ENSG00000230046		ENSG00000267589	RPL32P37	ENSG00000137752	CASP1	ENSG00000257585	LINC00609	ENSG00000244383	FAM3D-AS1	ENSG00000252652		ENSG00000266392	MIR4740	ENSG00000287270		ENSG00000228352		ENSG00000263815	RN7SL426P
ENSG00000286338	LOC105379104	ENSG00000188112	C6orf132	ENSG00000163898	LIPH	ENSG00000111341	MGP	ENSG00000227121		ENSG00000286409		ENSG00000259630		ENSG00000168143	FAM83B	ENSG00000163564	PYHIN1	ENSG00000206181	ELOA2	ENSG00000249098		ENSG00000263657		ENSG00000275328		ENSG00000243620	LOC112268449	ENSG00000258018		ENSG00000258337		ENSG00000265743		ENSG00000267051	LOC105371993	ENSG00000135925	WNT10A	ENSG00000253976		ENSG00000270900	NUDT19P4
ENSG00000188803	SHISA6	ENSG00000166396	SERPINB7	ENSG00000169550	MUC15	ENSG00000143217	NECTIN4	ENSG00000096006	CRISP3	ENSG00000130701	RBBP8NL	ENSG00000267259	LOC112267992	ENSG00000069011	PITX1	ENSG00000169413	RNASE6	ENSG00000226625	RBM17P1	ENSG00000250866		ENSG00000227370		ENSG00000267185		ENSG00000189280	GJB5	ENSG00000259151	CAP2P1	ENSG00000258375		ENSG00000271414		ENSG00000275930		ENSG00000184363	PKP3	ENSG00000272754		ENSG00000273233
ENSG00000137491	SLCO2B1	ENSG00000169174	PCSK9	ENSG00000158955	WNT9B	ENSG00000214067		ENSG00000101230	ISM1	ENSG00000169715	MT1E	ENSG00000275506	H3P25	ENSG00000259439	LINC01833	ENSG00000174417	TRHR	ENSG00000234702		ENSG00000258427		ENSG00000239265		ENSG00000170409		ENSG00000213185	FAM24B	ENSG00000259281	LINGO1-AS2	ENSG00000263257		ENSG00000283929	MIR5010	ENSG00000277324		ENSG00000204291	COL15A1	ENSG00000273327	OR6L2P	ENSG00000285545
ENSG00000115590	IL1R2	ENSG00000179059	ZFP42	ENSG00000145824	CXCL14	ENSG00000219747		ENSG00000137699	TRIM29	ENSG00000174171	LOC105370792	ENSG00000276107		ENSG00000188112	C6orf132	ENSG00000203782	LORICRIN	ENSG00000284485	MIR205	ENSG00000276188		ENSG00000240376	RPS8P8	ENSG00000238246		ENSG00000225386		ENSG00000259442		ENSG00000272043		ENSG00000285827		ENSG00000288050		ENSG00000286058	FAR2P1	ENSG00000285732		ENSG00000276214
ENSG00000142700	DMRTA2	ENSG00000168143	FAM83B	ENSG00000227304		ENSG00000230937	MIR205HG	ENSG00000204941	PSG5	ENSG00000220660		ENSG00000286877		ENSG00000172752	COL6A5	ENSG00000229167		ENSG00000197506	SLC28A3	ENSG00000189280	GJB5	ENSG00000249417		ENSG00000260689	HNRNPA3P11	ENSG00000229167		ENSG00000271503	CCL5	ENSG00000278979		ENSG00000286782		ENSG00000153294	ADGRF4	ENSG00000163220	S100A9	ENSG00000223624		ENSG00000287310
ENSG00000185823	NPAP1	ENSG00000118640	VAMP8	ENSG00000242088		ENSG00000124466	LYPD3	ENSG00000232613	LINC02576	ENSG00000239215	RPL27P12	ENSG00000287498		ENSG00000153283	CD96	ENSG00000230184		ENSG00000118322	ATP10B	ENSG00000111348	ARHGDIB	ENSG00000258427		ENSG00000279444		ENSG00000229235	RPL37P18	ENSG00000275409		ENSG00000280169		ENSG00000106689	LHX2	ENSG00000231240		ENSG00000143217	NECTIN4	ENSG00000207525		ENSG00000260351
ENSG00000211695	TRGV9	ENSG00000189182	KRT77	ENSG00000288544		ENSG00000111319	SCNN1A	ENSG00000266990		ENSG00000251171		ENSG00000096395	MLN	ENSG00000175538	KCNE3	ENSG00000232675		ENSG00000168143	FAM83B	ENSG00000137699	TRIM29	ENSG00000287907		ENSG00000187950	OVCH1	ENSG00000250749		ENSG00000280291		ENSG00000285980		ENSG00000137699	TRIM29	ENSG00000167759	KLK13	ENSG00000278840		ENSG00000236794	BCRP8	ENSG00000139193	CD27
ENSG00000224750		ENSG00000183668	PSG9	ENSG00000137752	CASP1	ENSG00000153292	ADGRF1	ENSG00000274019		ENSG00000274505		ENSG00000138472	GUCA1C	ENSG00000213871		ENSG00000233064		ENSG00000230937	MIR205HG	ENSG00000186847	KRT14	ENSG00000284194	SCO2	ENSG00000283515		ENSG00000258998		ENSG00000286411		ENSG00000129538	RNASE1	ENSG00000134757	DSG3	ENSG00000174059	CD34	ENSG00000143631	FLG	ENSG00000248919	ATP5MF-PTCD1	ENSG00000230046
ENSG00000235065	RPL24P2	ENSG00000217643		ENSG00000253966		ENSG00000173212	MAB21L3	ENSG00000139800	ZIC5	ENSG00000278880		ENSG00000179799	OR7E22P	ENSG00000222024		ENSG00000264546		ENSG00000250133	HOXC-AS2	ENSG00000205076	LGALS7	ENSG00000110195	FOLR1	ENSG00000286659		ENSG00000267279		ENSG00000287220		ENSG00000189182	KRT77	ENSG00000255154	HTD2	ENSG00000230076	RPL10P6	ENSG00000243566	UPK3B	ENSG00000253015	RN7SKP64	ENSG00000237009	GLIS3-AS1
ENSG00000250274	LOC100128059	ENSG00000225952		ENSG00000144063	MALL	ENSG00000162654	GBP4	ENSG00000218672		ENSG00000287335		ENSG00000204876	LOC389602	ENSG00000224746		ENSG00000265713	LOC100421100	ENSG00000240622		ENSG00000226807	MROH5	ENSG00000249116		ENSG00000213185	FAM24B	ENSG00000280003		ENSG00000054598	FOXC1	ENSG00000088726	TMEM40	ENSG00000173212	MAB21L3	ENSG00000248830		ENSG00000230937	MIR205HG	ENSG00000261763		ENSG00000242595	RPL26P26
ENSG00000255358		ENSG00000227403	LINC01806	ENSG00000188910	GJB3	ENSG00000124429	POF1B	ENSG00000264693		ENSG00000145826	LECT2	ENSG00000227288		ENSG00000233508	PTPRT-DT	ENSG00000271499		ENSG00000204283	LINC01973	ENSG00000231707		ENSG00000268621	IGFL2-AS1	ENSG00000239435		ENSG00000288060		ENSG00000168542	COL3A1	ENSG00000145824	CXCL14	ENSG00000222898	RN7SKP97	ENSG00000273372		ENSG00000184860	SDR42E1	ENSG00000272161		ENSG00000272312
ENSG00000261524	ABCB10P3	ENSG00000229167		ENSG00000227598		ENSG00000073282	TP63	ENSG00000213214	ARHGEF35	ENSG00000273791	BNIP3P47	ENSG00000231395		ENSG00000236256	DIAPH2-AS1	ENSG00000284188	C1orf202	ENSG00000184363	PKP3	ENSG00000244004	RPS3AP19	ENSG00000256399	LOC100419700	ENSG00000260430		ENSG00000107831	FGF8	ENSG00000118640	VAMP8	ENSG00000141738	GRB7	ENSG00000286692		ENSG00000279124	IGSF3P1	ENSG00000174600	CMKLR1	ENSG00000273233		ENSG00000235408
ENSG00000267346		ENSG00000231924	PSG1	ENSG00000229048		ENSG00000168143	FAM83B	ENSG00000228971	LINC02607	ENSG00000003400	CASP10	ENSG00000243083	LINC00870	ENSG00000242251	RN7SL20P	ENSG00000285254	LOC124902392	ENSG00000124097		ENSG00000232750		ENSG00000143184	XCL1	ENSG00000236078	LINC01447	ENSG00000137491	SLCO2B1	ENSG00000175707	KDF1	ENSG00000185960	SHOX	ENSG00000054598	FOXC1	ENSG00000279440		ENSG00000133067	LGR6	ENSG00000274943		ENSG00000215867	KRT18P57
ENSG00000273687		ENSG00000235470	NEURL1-AS1	ENSG00000230533		ENSG00000171345	KRT19	ENSG00000165118	QNG1	ENSG00000226756		ENSG00000256870	SLC5A8	ENSG00000258212		ENSG00000286951		ENSG00000142698	C1orf94	ENSG00000244308	RN7SL762P	ENSG00000172478	MAB21L4	ENSG00000284708		ENSG00000158473	CD1D	ENSG00000124429	POF1B	ENSG00000240882	PTOV1P1	ENSG00000163220	S100A9	ENSG00000087510	TFAP2C	ENSG00000255983		ENSG00000227973		ENSG00000227141
ENSG00000279739		ENSG00000235491		ENSG00000236928		ENSG00000147381	MAGEA4	ENSG00000142273	CBLC	ENSG00000087510	TFAP2C	ENSG00000260053	ABCB10P4	ENSG00000267259	LOC112267992	ENSG00000181885	CLDN7	ENSG00000222898	RN7SKP97	ENSG00000249148	LOC100288683	ENSG00000132746	ALDH3B2	ENSG00000219565		ENSG00000225857		ENSG00000124107	SLPI	ENSG00000259751	TUBAP11	ENSG00000260426		ENSG00000070526	ST6GALNAC1	ENSG00000102243	VGLL1	ENSG00000243256		ENSG00000262136	NQO1-DT
ENSG00000164692	COL1A2	ENSG00000250816		ENSG00000266335		ENSG00000243871	RN7SL487P	ENSG00000116774	OLFML3	ENSG00000137699	TRIM29	ENSG00000285681		ENSG00000273691		ENSG00000276850	ANXA8	ENSG00000227471	AKR1B15	ENSG00000115590	IL1R2	ENSG00000130234	ACE2	ENSG00000263293	MRPL45P2	ENSG00000227098	LOC105373757	ENSG00000257935		ENSG00000272854		ENSG00000184860	SDR42E1	ENSG00000103241	FOXF1	ENSG00000054598	FOXC1	ENSG00000250274	LOC100128059	ENSG00000286113
ENSG00000168143	FAM83B	ENSG00000261633		ENSG00000286951		ENSG00000277749	CCDC33-AS1	ENSG00000231240		ENSG00000143184	XCL1	ENSG00000287089		ENSG00000278601		ENSG00000144063	MALL	ENSG00000268104	SLC6A14	ENSG00000172243	CLEC7A	ENSG00000005102	MEOX1	ENSG00000284820		ENSG00000237665	GRM7-AS2	ENSG00000152672	CLEC4F	ENSG00000277213	SDR42E1P2	ENSG00000130701	RBBP8NL	ENSG00000134757	DSG3	ENSG00000106809	OGN	ENSG00000252915		ENSG00000285871
ENSG00000204291	COL15A1	ENSG00000277050		ENSG00000227128	LBX1-AS1	ENSG00000228218		ENSG00000135903	PAX3	ENSG00000239005	LOC124900188	ENSG00000134817	APLNR	ENSG00000188803	SHISA6	ENSG00000168267	PTF1A	ENSG00000167880	EVPL	ENSG00000225329		ENSG00000280092		ENSG00000261367		ENSG00000261145		ENSG00000223403	MIR381HG	ENSG00000283787	PRR33	ENSG00000235205		ENSG00000163220	S100A9	ENSG00000277199		ENSG00000254704	LOC643709	ENSG00000231934	FAM242A
ENSG00000183742	MACC1	ENSG00000277621		ENSG00000142538	PTH2	ENSG00000205359	SLCO6A1	ENSG00000162782	TDRD5	ENSG00000267097		ENSG00000103067	ESRP2	ENSG00000204291	COL15A1	ENSG00000162654	GBP4	ENSG00000143217	NECTIN4	ENSG00000226005	LINC02660	ENSG00000249574	LOC442497	ENSG00000269952		ENSG00000280134		ENSG00000238189		ENSG00000182256	GABRG3	ENSG00000244094	SPRR2F	ENSG00000130701	RBBP8NL	ENSG00000284640	LOC105378644	ENSG00000255480		ENSG00000223198	RNU2-22P
ENSG00000103067	ESRP2	ENSG00000278601		ENSG00000153898	MCOLN2	ENSG00000124610	H1-1	ENSG00000124143	ARHGAP40	ENSG00000182107	TMEM30B	ENSG00000134827	TCN1	ENSG00000168542	COL3A1	ENSG00000145824	CXCL14	ENSG00000240173	RN7SL771P	ENSG00000226191		ENSG00000134817	APLNR	ENSG00000287972		ENSG00000168143	FAM83B	ENSG00000271849		ENSG00000189058	APOD	ENSG00000287592	LOC124901813	ENSG00000156284	CLDN8	ENSG00000237975		ENSG00000258586	LINC02274	ENSG00000273551
ENSG00000165078	CPA6	ENSG00000287121		ENSG00000220660		ENSG00000196917	HCAR1	ENSG00000236953		ENSG00000236953		ENSG00000151655	ITIH2	ENSG00000129170	CSRP3	ENSG00000138472	GUCA1C	ENSG00000223660		ENSG00000271803		ENSG00000287865		ENSG00000249212		ENSG00000019169	MARCO	ENSG00000272854		ENSG00000166770	ZNF667-AS1	ENSG00000124466	LYPD3	ENSG00000268606	MAGEA2	ENSG00000221203	MIR1262	ENSG00000276403		ENSG00000227176
ENSG00000175707	KDF1	ENSG00000054598	FOXC1	ENSG00000234942	GRID1-AS1	ENSG00000165685	TMEM52B	ENSG00000248923	MTND5P11	ENSG00000167880	EVPL	ENSG00000235491		ENSG00000211695	TRGV9	ENSG00000179799	OR7E22P	ENSG00000251423		ENSG00000237523	LINC00857	ENSG00000278011		ENSG00000259424		ENSG00000227121		ENSG00000275710		ENSG00000010932	FMO1	ENSG00000005001	PRSS22	ENSG00000163283	ALPP	ENSG00000226345	ZDHHC1P1	ENSG00000288015		ENSG00000230175	RPS13P1
ENSG00000182782	HCAR2	ENSG00000142910	TINAGL1	ENSG00000234944	LINC02623	ENSG00000179031		ENSG00000230937	MIR205HG	ENSG00000182795	C1orf116	ENSG00000235778	LOC402329	ENSG00000240216		ENSG00000233296	TMEM18-DT	ENSG00000287705		ENSG00000173391	OLR1	ENSG00000285770		ENSG00000198542	ITGBL1	ENSG00000183742	MACC1	ENSG00000285722	LOC124905143	ENSG00000227660		ENSG00000157551	KCNJ15	ENSG00000105880	DLX5	ENSG00000249306	LINC01411	ENSG00000199436	SNORD9	ENSG00000246145	RRS1-DT
ENSG00000120337	TNFSF18	ENSG00000101311	FERMT1	ENSG00000237115	LOC100421775	ENSG00000236567		ENSG00000111348	ARHGDIB	ENSG00000226912		ENSG00000256108		ENSG00000256870	SLC5A8	ENSG00000243584		ENSG00000136167	LCP1	ENSG00000139193	CD27	ENSG00000141738	GRB7	ENSG00000225159	NPM1P39	ENSG00000182782	HCAR2	ENSG00000286073		ENSG00000251046	ZNF969P	ENSG00000159618	ADGRG5	ENSG00000211448	DIO2	ENSG00000252652		ENSG00000203280	KIAA1671-AS1	ENSG00000266385
ENSG00000163283	ALPP	ENSG00000254416	LOC124902752	ENSG00000240244		ENSG00000171401	KRT13	ENSG00000170290	SLN	ENSG00000169174	PCSK9	ENSG00000257612	MIR4307HG	ENSG00000267641	BNIP3P16	ENSG00000251423		ENSG00000153292	ADGRF1	ENSG00000272491		ENSG00000164694	FNDC1	ENSG00000227176		ENSG00000145649	GZMA	ENSG00000168143	FAM83B	ENSG00000270421		ENSG00000182983	ZNF662	ENSG00000109321	AREG	ENSG00000267585	RPL10AP13	ENSG00000215227	NUTF2P5	ENSG00000275759
ENSG00000164035	EMCN	ENSG00000081985	IL12RB2	ENSG00000287985		ENSG00000182795	C1orf116	ENSG00000223885	FAM90A13	ENSG00000140470	ADAMTS17	ENSG00000281469		ENSG00000278891		ENSG00000169435	RASSF6	ENSG00000110195	FOLR1	ENSG00000230937	MIR205HG	ENSG00000167880	EVPL	ENSG00000236153		ENSG00000198515	CNGA1	ENSG00000142910	TINAGL1	ENSG00000279391		ENSG00000197506	SLC28A3	ENSG00000183305	MAGEA2	ENSG00000285827		ENSG00000233588		ENSG00000280190
ENSG00000230470		ENSG00000142538	PTH2	ENSG00000286046		ENSG00000258053		ENSG00000237476	LINC01637	ENSG00000174059	CD34	ENSG00000164692	COL1A2	ENSG00000285681		ENSG00000010932	FMO1	ENSG00000230533		ENSG00000162761	LMX1A	ENSG00000130701	RBBP8NL	ENSG00000239367	RN7SL477P	ENSG00000132698	RAB25	ENSG00000174963	ZIC4	ENSG00000287912		ENSG00000251620	STPG2-AS1	ENSG00000159450	TCHH	ENSG00000138061	CYP1B1	ENSG00000236760		ENSG00000279688	LOC112267859
ENSG00000237646		ENSG00000142700	DMRTA2	ENSG00000141738	GRB7	ENSG00000161610	HCRT	ENSG00000173391	OLR1	ENSG00000248538	LOC157273	ENSG00000145649	GZMA	ENSG00000285786		ENSG00000161055	SCGB3A1	ENSG00000111319	SCNN1A	ENSG00000254207		ENSG00000007933	FMO3	ENSG00000248211	TRPC7-AS1	ENSG00000213214	ARHGEF35	ENSG00000113430	IRX4	ENSG00000164692	COL1A2	ENSG00000233668	RPS8P9	ENSG00000230317	LINC01284	ENSG00000164093	PITX2	ENSG00000236973	GAPDHP51	ENSG00000224238
ENSG00000238034		ENSG00000213176	RPL13P6	ENSG00000274618	H4C6	ENSG00000231688	RPL21P43	ENSG00000287592	LOC124901813	ENSG00000284640	LOC105378644	ENSG00000105880	DLX5	ENSG00000168907	PLA2G4F	ENSG00000170967	DDI1	ENSG00000111341	MGP	ENSG00000142273	CBLC	ENSG00000253112		ENSG00000248222		ENSG00000151655	ITIH2	ENSG00000243620	LOC112268449	ENSG00000163092	XIRP2	ENSG00000234173	LOC105378311	ENSG00000138061	CYP1B1	ENSG00000185686	PRAME	ENSG00000237463	LRRC52-AS1	ENSG00000264083
ENSG00000239528		ENSG00000242586	HYDINP1	ENSG00000166770	ZNF667-AS1	ENSG00000104413	ESRP1	ENSG00000070526	ST6GALNAC1	ENSG00000231859		ENSG00000213214	ARHGEF35	ENSG00000124429	POF1B	ENSG00000226928		ENSG00000124466	LYPD3	ENSG00000116774	OLFML3	ENSG00000182107	TMEM30B	ENSG00000253213		ENSG00000119919	NKX2-3	ENSG00000243896	OR2A7	ENSG00000213328		ENSG00000250866		ENSG00000273703	H2BC14	ENSG00000211448	DIO2	ENSG00000250584	LINC01511	ENSG00000267518
ENSG00000240925	RPS20P31	ENSG00000249961	TERB1	ENSG00000129538	RNASE1	ENSG00000188883	KLRG2	ENSG00000167880	EVPL	ENSG00000141738	GRB7	ENSG00000105967	TFEC	ENSG00000142910	TINAGL1	ENSG00000226979	LTA	ENSG00000060558	GNA15	ENSG00000129455	KLK8	ENSG00000087510	TFAP2C	ENSG00000272625		ENSG00000180772	AGTR2	ENSG00000188112	C6orf132	ENSG00000250866		ENSG00000261763		ENSG00000108688	CCL7	ENSG00000266278	LINC01910	ENSG00000251733	SCARNA8	ENSG00000273819	ENPP7P7
ENSG00000258018		ENSG00000255358		ENSG00000213871		ENSG00000258829		ENSG00000086548	CEACAM6	ENSG00000287972		ENSG00000223660		ENSG00000118640	VAMP8	ENSG00000227722		ENSG00000213214	ARHGEF35	ENSG00000287592	LOC124901813	ENSG00000105131	EPHX3	ENSG00000286035		ENSG00000183668	PSG9	ENSG00000108452	ZNF29P	ENSG00000252652		ENSG00000270192		ENSG00000138472	GUCA1C	ENSG00000218996		ENSG00000254984		ENSG00000278344
ENSG00000272912		ENSG00000263501		ENSG00000236044		ENSG00000136167	LCP1	ENSG00000268104	SLC6A14	ENSG00000196954	CASP4	ENSG00000226625	RBM17P1	ENSG00000133067	LGR6	ENSG00000253616		ENSG00000173212	MAB21L3	ENSG00000232316	LINC02518	ENSG00000153266	FEZF2	ENSG00000225479	PLCB1-IT1	ENSG00000184302	SIX6	ENSG00000213185	FAM24B	ENSG00000277324		ENSG00000188883	KLRG2	ENSG00000163092	XIRP2	ENSG00000151655	ITIH2	ENSG00000265520	MIR548V	ENSG00000100351	GRAP2
ENSG00000279570		ENSG00000281832	LINC00602	ENSG00000239332		ENSG00000261068		ENSG00000109321	AREG	ENSG00000180178		ENSG00000231548	OR55B1P	ENSG00000054598	FOXC1	ENSG00000256762	STH	ENSG00000185303	SFTPA2	ENSG00000159450	TCHH	ENSG00000185686	PRAME	ENSG00000284740		ENSG00000218896	TUBB8P2	ENSG00000225386		ENSG00000281196	LINC00934	ENSG00000189182	KRT77	ENSG00000163492	CCDC141	ENSG00000154316	TDH	ENSG00000274514		ENSG00000207370
ENSG00000106018	VIPR2	ENSG00000286433		ENSG00000253932		ENSG00000266524	GDF10	ENSG00000171056	SOX7	ENSG00000268621	IGFL2-AS1	ENSG00000273849	SDR42E1P4	ENSG00000181885	CLDN7	ENSG00000256982		ENSG00000189182	KRT77	ENSG00000135903	PAX3	ENSG00000189127	ANKRD34B	ENSG00000075884	ARHGAP15	ENSG00000229173		ENSG00000229167		ENSG00000150556	LYPD6B	ENSG00000182898	TCHHL1	ENSG00000200792	SNORA80A	ENSG00000282221		ENSG00000283417		ENSG00000228335
ENSG00000131746	TNS4	ENSG00000288544		ENSG00000254471	LOC646112	ENSG00000287794	ANCV1RP	ENSG00000273703	H2BC14	ENSG00000121075	TBX4	ENSG00000286511		ENSG00000138083	SIX3	ENSG00000262094		ENSG00000287381		ENSG00000219992		ENSG00000207588	MIR593	ENSG00000251379		ENSG00000231845	HMGB3P14	ENSG00000233834	GIRGL	ENSG00000274618	H4C6	ENSG00000124097		ENSG00000226625	RBM17P1	ENSG00000218672		ENSG00000286505		ENSG00000236520	GPC6-AS1
ENSG00000142273	CBLC	ENSG00000174963	ZIC4	ENSG00000263257		ENSG00000182256	GABRG3	ENSG00000131668	BARX1	ENSG00000171345	KRT19	ENSG00000287985		ENSG00000229948		ENSG00000278880		ENSG00000171401	KRT13	ENSG00000142700	DMRTA2	ENSG00000224287		ENSG00000276757	RN7SL192P	ENSG00000234123	RHBDF1P1	ENSG00000234040	RPL10P12	ENSG00000050327	ARHGEF5	ENSG00000273703	H2BC14	ENSG00000239332		ENSG00000164035	EMCN	ENSG00000145826	LECT2	ENSG00000248919	ATP5MF-PTCD1
ENSG00000130545	CRB3	ENSG00000113430	IRX4	ENSG00000278668		ENSG00000188770	OPTC	ENSG00000168454	TXNDC2	ENSG00000157551	KCNJ15	ENSG00000198515	CNGA1	ENSG00000235491		ENSG00000189280	GJB5	ENSG00000251697	RN7SKP24	ENSG00000179799	OR7E22P	ENSG00000225133	MORF4L1P4	ENSG00000198019		ENSG00000236544	EN2-DT	ENSG00000253263		ENSG00000147689	FAM83A	ENSG00000231240		ENSG00000250651		ENSG00000173391	OLR1	ENSG00000226167	AP4B1-AS1	ENSG00000260430
ENSG00000110195	FOLR1	ENSG00000153266	FEZF2	ENSG00000279310		ENSG00000197588		ENSG00000185933	CALHM1	ENSG00000248923	MTND5P11	ENSG00000175707	KDF1	ENSG00000235778	LOC402329	ENSG00000148346	LCN2	ENSG00000278193		ENSG00000227370		ENSG00000257195		ENSG00000259910		ENSG00000239528		ENSG00000253857	LOC105375844	ENSG00000162654	GBP4	ENSG00000240625	RN7SL403P	ENSG00000251408		ENSG00000173597	SULT1B1	ENSG00000236936		ENSG00000279570
ENSG00000151655	ITIH2	ENSG00000159337	PLA2G4D	ENSG00000285254	LOC124902392	ENSG00000184363	PKP3	ENSG00000196433	ASMT	ENSG00000171056	SOX7	ENSG00000131746	TNS4	ENSG00000249104	USP17L17	ENSG00000141738	GRB7	ENSG00000073282	TP63	ENSG00000251423		ENSG00000261418	HERC2P6	ENSG00000259294		ENSG00000240175	MAGI1-AS1	ENSG00000254213		ENSG00000070526	ST6GALNAC1	ENSG00000111319	SCNN1A	ENSG00000259821		ENSG00000253976		ENSG00000237476	LINC01637	ENSG00000284605	ENPP7P15
ENSG00000135960	EDAR	ENSG00000200120		ENSG00000288054		ENSG00000036828	CASR	ENSG00000229243	LINC01981	ENSG00000115604	IL18R1	ENSG00000182782	HCAR2	ENSG00000259617	LOC105376713	ENSG00000150556	LYPD6B	ENSG00000171345	KRT19	ENSG00000259244		ENSG00000273368		ENSG00000140522	RLBP1	ENSG00000255329		ENSG00000254607		ENSG00000249790		ENSG00000119411	BSPRY	ENSG00000270799		ENSG00000226625	RBM17P1	ENSG00000239435		ENSG00000286643
ENSG00000188910	GJB3	ENSG00000212126	TAS2R50	ENSG00000288060		ENSG00000229057	RPS3AP54	ENSG00000235387	SPAAR	ENSG00000231169		ENSG00000130545	CRB3	ENSG00000279912		ENSG00000169403	PTAFR	ENSG00000249574	LOC442497	ENSG00000261145		ENSG00000279440		ENSG00000225299		ENSG00000255624		ENSG00000258998		ENSG00000052344	PRSS8	ENSG00000267503		ENSG00000271849		ENSG00000287434		ENSG00000257696	BLTP3B-DT	ENSG00000223883	LINC01707
ENSG00000177494	ZBED2	ENSG00000225329		ENSG00000124466	LYPD3	ENSG00000273703	H2BC14	ENSG00000236268	LINC01361	ENSG00000237476	LINC01637	ENSG00000236212		ENSG00000286546	LOC613266	ENSG00000166770	ZNF667-AS1	ENSG00000104413	ESRP1	ENSG00000287089		ENSG00000156284	CLDN8	ENSG00000225969		ENSG00000272912		ENSG00000259617	LOC105376713	ENSG00000196263	ZNF471	ENSG00000138061	CYP1B1	ENSG00000279653		ENSG00000204876	LOC389602	ENSG00000274019		ENSG00000224679
ENSG00000243498		ENSG00000231357	LOC100131264	ENSG00000106034	CPED1	ENSG00000273784		ENSG00000162761	LMX1A	ENSG00000235749		ENSG00000136155	SCEL	ENSG00000148346	LCN2	ENSG00000274618	H4C6	ENSG00000268621	IGFL2-AS1	ENSG00000196954	CASP4	ENSG00000166396	SERPINB7	ENSG00000236051	MYCBP2-AS1	ENSG00000279757		ENSG00000266537		ENSG00000148346	LCN2	ENSG00000282221		ENSG00000282865		ENSG00000231181	RPL9P11	ENSG00000278009		ENSG00000225952
ENSG00000252915		ENSG00000233508	PTPRT-DT	ENSG00000134762	DSC3	ENSG00000088726	TMEM40	ENSG00000132698	RAB25	ENSG00000111341	MGP	ENSG00000086205	FOLH1	ENSG00000136167	LCP1	ENSG00000189182	KRT77	ENSG00000231010		ENSG00000203989	RHOXF2B	ENSG00000223725		ENSG00000236708	SDK1-AS1	ENSG00000281831	HCP5B	ENSG00000278601		ENSG00000250007	GJD2-DT	ENSG00000184363	PKP3	ENSG00000106689	LHX2	ENSG00000234944	LINC02623	ENSG00000224121		ENSG00000226516	FAM138B
ENSG00000263501		ENSG00000238034		ENSG00000189058	APOD	ENSG00000253690		ENSG00000153898	MCOLN2	ENSG00000106689	LHX2	ENSG00000142273	CBLC	ENSG00000130545	CRB3	ENSG00000226709	FGF12-AS3	ENSG00000266524	GDF10	ENSG00000126778	SIX1	ENSG00000258787	SEPHS1P2	ENSG00000207313	SNORA2B	ENSG00000285980		ENSG00000280190		ENSG00000131668	BARX1	ENSG00000230937	MIR205HG	ENSG00000287270		ENSG00000250629		ENSG00000226982	CENPCP1	ENSG00000228548
ENSG00000230533		ENSG00000240925	RPS20P31	ENSG00000150556	LYPD6B	ENSG00000118526	TCF21	ENSG00000212181	LOC124900532	ENSG00000104237	RP1	ENSG00000138136	LBX1	ENSG00000164692	COL1A2	ENSG00000227370		ENSG00000255216		ENSG00000179059	ZFP42	ENSG00000272491		ENSG00000234702		ENSG00000204959		ENSG00000283653		ENSG00000158955	WNT9B	ENSG00000188505	NCCRP1	ENSG00000213214	ARHGEF35	ENSG00000287757		ENSG00000230107	LOC101927344	ENSG00000240882	PTOV1P1
ENSG00000255211	LOC392187	ENSG00000258018		ENSG00000278900		ENSG00000235205		ENSG00000234159		ENSG00000172818	OVOL1	ENSG00000137440	FGFBP1	ENSG00000249417		ENSG00000233010		ENSG00000189280	GJB5	ENSG00000168143	FAM83B	ENSG00000113249	HAVCR1	ENSG00000249148	LOC100288683	ENSG00000091704	CPA1	ENSG00000286263		ENSG00000161055	SCGB3A1	ENSG00000278493		ENSG00000116774	OLFML3	ENSG00000165606	DRGX	ENSG00000242941	RPL12P7	ENSG00000257095	LOC105370022
ENSG00000258569		ENSG00000265480		ENSG00000172752	COL6A5	ENSG00000242767	ZBTB20-AS4	ENSG00000239215	RPL27P12	ENSG00000147697	GSDMC	ENSG00000079393	DUSP13B	ENSG00000254880	PKNOX2-DT	ENSG00000273994		ENSG00000244004	RPS3AP19	ENSG00000227176		ENSG00000136275	PKD1L1-AS1	ENSG00000258787	SEPHS1P2	ENSG00000138472	GUCA1C	ENSG00000288060		ENSG00000169413	RNASE6	ENSG00000270325	BNIP3P9	ENSG00000137699	TRIM29	ENSG00000268621	IGFL2-AS1	ENSG00000249934		ENSG00000275850
ENSG00000259630		ENSG00000271503	CCL5	ENSG00000164692	COL1A2	ENSG00000244094	SPRR2F	ENSG00000287474		ENSG00000186832	KRT16	ENSG00000163564	PYHIN1	ENSG00000136155	SCEL	ENSG00000276188		ENSG00000260788	CEDORA	ENSG00000252036	RN7SKP288	ENSG00000148735	PLEKHS1	ENSG00000009765	IYD	ENSG00000163492	CCDC141	ENSG00000223569	USP17L15	ENSG00000170967	DDI1	ENSG00000204876	LOC389602	ENSG00000237523	LINC00857	ENSG00000137699	TRIM29	ENSG00000211452	DIO1	ENSG00000279405
ENSG00000273765		ENSG00000279090		ENSG00000178997	EXD1	ENSG00000086205	FOLH1	ENSG00000203280	KIAA1671-AS1	ENSG00000164694	FNDC1	ENSG00000164621	SMAD5-AS1	ENSG00000174963	ZIC4	ENSG00000280767		ENSG00000196954	CASP4	ENSG00000167880	EVPL	ENSG00000227098	LOC105373757	ENSG00000223823	LINC01342	ENSG00000230986	DDX3P2	ENSG00000204291	COL15A1	ENSG00000225084	LOC101927839	ENSG00000237604		ENSG00000280269		ENSG00000233215	LINC01687	ENSG00000223882	ABCC5-AS1	ENSG00000279707
ENSG00000276807		ENSG00000280222		ENSG00000216863	LY86-AS1	ENSG00000083307	GRHL2	ENSG00000273791	BNIP3P47	ENSG00000165118	QNG1	ENSG00000169413	RNASE6	ENSG00000101311	FERMT1	ENSG00000285786		ENSG00000124003	MOGAT1	ENSG00000174640	SLCO2A1	ENSG00000229173		ENSG00000227304		ENSG00000240106	RN7SL146P	ENSG00000164692	COL1A2	ENSG00000225341		ENSG00000237861		ENSG00000137491	SLCO2B1	ENSG00000133020	MYH8	ENSG00000273733		ENSG00000285716
ENSG00000287859		ENSG00000286263		ENSG00000227120		ENSG00000139304	PTPRQ	ENSG00000287972		ENSG00000179059	ZFP42	ENSG00000207146		ENSG00000163564	PYHIN1	ENSG00000276707		ENSG00000279781		ENSG00000268683		ENSG00000243083	LINC00870	ENSG00000230986	DDX3P2	ENSG00000254582		ENSG00000184860	SDR42E1	ENSG00000225928		ENSG00000261431		ENSG00000139800	ZIC5	ENSG00000163492	CCDC141	ENSG00000228407		ENSG00000286623
ENSG00000213214	ARHGEF35	ENSG00000286411		ENSG00000229495		ENSG00000213214	ARHGEF35	ENSG00000103241	FOXF1	ENSG00000232298		ENSG00000225900		ENSG00000180767	CHST13	ENSG00000182256	GABRG3	ENSG00000182983	ZNF662	ENSG00000272854		ENSG00000254616		ENSG00000242586	HYDINP1	ENSG00000260382		ENSG00000188803	SHISA6	ENSG00000227128	LBX1-AS1	ENSG00000171401	KRT13	ENSG00000205076	LGALS7	ENSG00000175485	OR52W1	ENSG00000270739		ENSG00000283515
ENSG00000268460	LOC93429	ENSG00000287990		ENSG00000236507		ENSG00000240338		ENSG00000115919	KYNU	ENSG00000242586	HYDINP1	ENSG00000229167		ENSG00000187513	GJA4	ENSG00000124466	LYPD3	ENSG00000083307	GRHL2	ENSG00000280003		ENSG00000279769		ENSG00000252036	RN7SKP288	ENSG00000260648		ENSG00000276850	ANXA8	ENSG00000229060		ENSG00000139144	PIK3C2G	ENSG00000136155	SCEL	ENSG00000238189		ENSG00000198821	CD247	ENSG00000224287
ENSG00000134762	DSC3	ENSG00000288073		ENSG00000237693	IRGM	ENSG00000254192		ENSG00000157703	SVOPL	ENSG00000248779		ENSG00000274286	ADRA2B	ENSG00000205946	USP17L6P	ENSG00000113196	HAND1	ENSG00000225727		ENSG00000287500		ENSG00000285786		ENSG00000254704	LOC643709	ENSG00000271849		ENSG00000226516	FAM138B	ENSG00000231924	PSG1	ENSG00000128713	HOXD11	ENSG00000164379	FOXQ1	ENSG00000273998		ENSG00000269086	LINC02965	ENSG00000230071	RPL4P6
ENSG00000136155	SCEL	ENSG00000204291	COL15A1	ENSG00000237728		ENSG00000259481		ENSG00000214216	IQCJ	ENSG00000287474		ENSG00000285254	LOC124902392	ENSG00000217643		ENSG00000174171	LOC105370792	ENSG00000253313	C1orf210	ENSG00000268104	SLC6A14	ENSG00000237523	LINC00857	ENSG00000279143		ENSG00000283929	MIR5010	ENSG00000237101	LOC101927164	ENSG00000236007	MTCO1P46	ENSG00000266524	GDF10	ENSG00000236520	GPC6-AS1	ENSG00000275710		ENSG00000173673	HES3	ENSG00000267200	MIR132
ENSG00000005073	HOXA11	ENSG00000164692	COL1A2	ENSG00000244137	CAPN9-AS1	ENSG00000261949	GFY	ENSG00000130701	RBBP8NL	ENSG00000170290	SLN	ENSG00000286472		ENSG00000225510		ENSG00000175485	OR52W1	ENSG00000260426		ENSG00000215227	NUTF2P5	ENSG00000106689	LHX2	ENSG00000288015		ENSG00000165140	FBP1	ENSG00000239332		ENSG00000236256	DIAPH2-AS1	ENSG00000060558	GNA15	ENSG00000270257		ENSG00000279030		ENSG00000163421	PROK2	ENSG00000274943
ENSG00000115598	IL1RL2	ENSG00000188803	SHISA6	ENSG00000154258	ABCA9	ENSG00000189433	GJB4	ENSG00000129465	RIPK3	ENSG00000233044		ENSG00000132698	RAB25	ENSG00000229167		ENSG00000184811	TRARG1	ENSG00000232316	LINC02518	ENSG00000227120		ENSG00000171345	KRT19	ENSG00000175485	OR52W1	ENSG00000124466	LYPD3	ENSG00000253829		ENSG00000236532	LINC01695	ENSG00000136574	GATA4	ENSG00000174640	SLCO2A1	ENSG00000242352		ENSG00000187753	C9orf153	ENSG00000280217
ENSG00000119888	EPCAM	ENSG00000133067	LGR6	ENSG00000196735	HLA-DQA1	ENSG00000255216		ENSG00000073282	TP63	ENSG00000252153	MIR2278	ENSG00000235649	MXRA5Y	ENSG00000232633		ENSG00000226954		ENSG00000113946	CLDN16	ENSG00000255928		ENSG00000182795	C1orf116	ENSG00000200152	RNU6-216P	ENSG00000268621	IGFL2-AS1	ENSG00000278318	ZNF229	ENSG00000236878	MTATP6P26	ENSG00000218690	H2AC10P	ENSG00000244094	SPRR2F	ENSG00000132746	ALDH3B2	ENSG00000226207		ENSG00000285841
ENSG00000139144	PIK3C2G	ENSG00000130545	CRB3	ENSG00000233064		ENSG00000231240		ENSG00000258829		ENSG00000263511	MIR5699	ENSG00000115598	IL1RL2	ENSG00000234498	RPL13AP20	ENSG00000235470	NEURL1-AS1	ENSG00000103375	AQP8	ENSG00000285770		ENSG00000086205	FOLH1	ENSG00000204434		ENSG00000184012	TMPRSS2	ENSG00000124466	LYPD3	ENSG00000238034		ENSG00000230266	XXYLT1-AS2	ENSG00000263547	LOC339298	ENSG00000231240		ENSG00000236711		ENSG00000236998
ENSG00000204959		ENSG00000270105		ENSG00000233848		ENSG00000221539	SNORD99	ENSG00000277152		ENSG00000274002		ENSG00000135960	EDAR	ENSG00000235262		ENSG00000237130		ENSG00000232134	RPS15AP12	ENSG00000137491	SLCO2B1	ENSG00000170465	KRT6C	ENSG00000224438	RPL23AP14	ENSG00000105880	DLX5	ENSG00000101311	FERMT1	ENSG00000243137	PSG4	ENSG00000267412		ENSG00000287592	LOC124901813	ENSG00000185176	AQP12A	ENSG00000237836		ENSG00000237481
ENSG00000175538	KCNE3	ENSG00000136167	LCP1	ENSG00000235816		ENSG00000240861	RPS10P23	ENSG00000143217	NECTIN4	ENSG00000274238		ENSG00000162654	GBP4	ENSG00000240770	C21orf91-OT1	ENSG00000239332		ENSG00000237748		ENSG00000158955	WNT9B	ENSG00000282221		ENSG00000237130		ENSG00000142273	CBLC	ENSG00000273327	OR6L2P	ENSG00000246820	RIC3-DT	ENSG00000280098		ENSG00000185960	SHOX	ENSG00000141738	GRB7	ENSG00000265195	MIR4312	ENSG00000239602
ENSG00000197587	DMBX1	ENSG00000058085	LAMC2	ENSG00000240167	RPS7P7	ENSG00000274019		ENSG00000172818	OVOL1	ENSG00000279796		ENSG00000204959		ENSG00000244184	PELP1-DT	ENSG00000253579	SUMO2P16	ENSG00000273073		ENSG00000184363	PKP3	ENSG00000173391	OLR1	ENSG00000240338		ENSG00000010932	FMO1	ENSG00000287270		ENSG00000250041	LOC124902629	ENSG00000279474		ENSG00000259202	SMAD3-AS1	ENSG00000149633	KIAA1755	ENSG00000286212		ENSG00000254865
ENSG00000213287	LOC101929104	ENSG00000052344	PRSS8	ENSG00000243051	RN7SL269P	ENSG00000102243	VGLL1	ENSG00000258662		ENSG00000285896		ENSG00000268388	FENDRR	ENSG00000250423	KIAA1210	ENSG00000254066		ENSG00000119411	BSPRY	ENSG00000078098	FAP	ENSG00000043039	BARX2	ENSG00000253579	SUMO2P16	ENSG00000131746	TNS4	ENSG00000052344	PRSS8	ENSG00000252081	RNU6-277P	ENSG00000171345	KRT19	ENSG00000086548	CEACAM6	ENSG00000230550	ERLNC1	ENSG00000287945		ENSG00000272995
ENSG00000224563		ENSG00000131982		ENSG00000249436	LNCBRM	ENSG00000118640	VAMP8	ENSG00000261456	TUBB8	ENSG00000225342	LINC01779	ENSG00000108688	CCL7	ENSG00000250892	LOC100288172	ENSG00000257272		ENSG00000088726	TMEM40	ENSG00000164694	FNDC1	ENSG00000203989	RHOXF2B	ENSG00000265996	MIR3671	ENSG00000204814		ENSG00000138083	SIX3	ENSG00000253394		ENSG00000168143	FAM83B	ENSG00000179088	C12orf42	ENSG00000232298		ENSG00000238143		ENSG00000148735	PLEKHS1
ENSG00000225900		ENSG00000228626		ENSG00000254644		ENSG00000231535	LINC00278	ENSG00000180178		ENSG00000137709	POU2F3	ENSG00000136275	PKD1L1-AS1	ENSG00000255418		ENSG00000261646		ENSG00000182795	C1orf116	ENSG00000273703	H2BC14	ENSG00000286682		ENSG00000268066	FMR1-AS1	ENSG00000207191	SNORD116-5	ENSG00000006377	DLX6	ENSG00000259359		ENSG00000153292	ADGRF1	ENSG00000111348	ARHGDIB	ENSG00000236268	LINC01361	ENSG00000267631	CGB1	ENSG00000171054	OR13H1
ENSG00000229894	GK3	ENSG00000230533		ENSG00000256762	STH	ENSG00000276476	LINC00540	ENSG00000103710	RASL12	ENSG00000043039	BARX2	ENSG00000142700	DMRTA2	ENSG00000259632		ENSG00000288060		ENSG00000244693		ENSG00000103241	FOXF1	ENSG00000237975		ENSG00000270978	GLULP1	ENSG00000212989	LOC100129527	ENSG00000124143	ARHGAP40	ENSG00000261646		ENSG00000187848	P2RX2	ENSG00000258743		ENSG00000226759	DAB1-AS1	ENSG00000269489		ENSG00000199038	MIR210
ENSG00000230131		ENSG00000231395		ENSG00000272043		ENSG00000130701	RBBP8NL	ENSG00000087128	TMPRSS11E	ENSG00000173391	OLR1	ENSG00000175800	OR52B3P	ENSG00000262681		ENSG00000164692	COL1A2	ENSG00000118640	VAMP8	ENSG00000155622	XAGE2	ENSG00000111341	MGP	ENSG00000273784		ENSG00000228835		ENSG00000119919	NKX2-3	ENSG00000270279		ENSG00000077274	CAPN6	ENSG00000219992		ENSG00000258904		ENSG00000228779		ENSG00000207248	RNU6-1005P
ENSG00000234995	RPS3AP28	ENSG00000232374	GPR79	ENSG00000273041		ENSG00000184012	TMPRSS2	ENSG00000228960		ENSG00000266524	GDF10	ENSG00000211695	TRGV9	ENSG00000263745	LOC105371956	ENSG00000196263	ZNF471	ENSG00000273703	H2BC14	ENSG00000086548	CEACAM6	ENSG00000214593		ENSG00000279721		ENSG00000230470		ENSG00000182722		ENSG00000275328		ENSG00000236268	LINC01361	ENSG00000223476		ENSG00000179059	ZFP42	ENSG00000200591		ENSG00000212511	LOC124903595
ENSG00000255624		ENSG00000255211	LOC392187	ENSG00000198046	ZNF667	ENSG00000215227	NUTF2P5	ENSG00000287463		ENSG00000109667	SLC2A9	ENSG00000212569		ENSG00000267749		ENSG00000159618	ADGRG5	ENSG00000129170	CSRP3	ENSG00000251323	LINC02728	ENSG00000215227	NUTF2P5	ENSG00000286068		ENSG00000235491		ENSG00000183668	PSG9	ENSG00000285303		ENSG00000267518		ENSG00000230937	MIR205HG	ENSG00000170370	EMX2	ENSG00000207119	LOC124903594	ENSG00000218521	ITGAEP1
ENSG00000259728		ENSG00000255418		ENSG00000167183	PRR15L	ENSG00000236953		ENSG00000258743		ENSG00000171401	KRT13	ENSG00000214249	CTAGE11P	ENSG00000269086	LINC02965	ENSG00000134762	DSC3	ENSG00000148513	ANKRD30A	ENSG00000223476		ENSG00000238143		ENSG00000145826	LECT2	ENSG00000243871	RN7SL487P	ENSG00000184302	SIX6	ENSG00000138472	GUCA1C	ENSG00000143217	NECTIN4	ENSG00000232316	LINC02518	ENSG00000226756		ENSG00000236409		ENSG00000223660
ENSG00000270900	NUDT19P4	ENSG00000258001	R3HDM2-DT	ENSG00000282304	MALL	ENSG00000243368		ENSG00000227195	MIR663AHG	ENSG00000175707	KDF1	ENSG00000226984	RPL26P10	ENSG00000280222		ENSG00000227128	LBX1-AS1	ENSG00000212569		ENSG00000143217	NECTIN4	ENSG00000252614	RNU6-807P	ENSG00000207581	MIR199B	ENSG00000251046	ZNF969P	ENSG00000187513	GJA4	ENSG00000203837	PNLIPRP3	ENSG00000268621	IGFL2-AS1	ENSG00000189280	GJB5	ENSG00000275930		ENSG00000251306	NDUFB4P2	ENSG00000224087
ENSG00000277218		ENSG00000259242		ENSG00000250007	GJD2-DT	ENSG00000254984		ENSG00000168143	FAM83B	ENSG00000231240		ENSG00000231169		ENSG00000286281		ENSG00000154258	ABCA9	ENSG00000249098		ENSG00000073282	TP63	ENSG00000184860	SDR42E1	ENSG00000225051	HMGB3P22	ENSG00000257512		ENSG00000189182	KRT77	ENSG00000205696	ADARB2-AS1	ENSG00000244198		ENSG00000158955	WNT9B	ENSG00000137752	CASP1	ENSG00000257769		ENSG00000226984	RPL26P10
ENSG00000279068		ENSG00000259398		ENSG00000257185	LINC02293	ENSG00000284485	MIR205	ENSG00000104413	ESRP1	ENSG00000261409		ENSG00000244018	RPL35P6	ENSG00000286951		ENSG00000050327	ARHGEF5	ENSG00000271367		ENSG00000229673		ENSG00000171401	KRT13	ENSG00000233044		ENSG00000258569		ENSG00000214535	RPS15AP1	ENSG00000233977		ENSG00000124610	H1-1	ENSG00000121075	TBX4	ENSG00000164694	FNDC1	ENSG00000269570		ENSG00000234276	SDR42E1P3
ENSG00000279757		ENSG00000262402		ENSG00000050327	ARHGEF5	ENSG00000170290	SLN	ENSG00000170955	CAVIN3	ENSG00000165606	DRGX	ENSG00000249417		ENSG00000287121		ENSG00000170955	CAVIN3	ENSG00000279769		ENSG00000263657		ENSG00000228295		ENSG00000234173	LOC105378311	ENSG00000261537		ENSG00000226409	LOC102723341	ENSG00000251423		ENSG00000170370	EMX2	ENSG00000158482		ENSG00000179913	B3GNT3	ENSG00000287434		ENSG00000243101	RPS3P7
ENSG00000279770	LINC00552	ENSG00000286951		ENSG00000256812	CAPNS2	ENSG00000268621	IGFL2-AS1	ENSG00000106018	VIPR2	ENSG00000231181	RPL9P11	ENSG00000261524	ABCB10P3	ENSG00000113430	IRX4	ENSG00000273920		ENSG00000287907		ENSG00000104413	ESRP1	ENSG00000232316	LINC02518	ENSG00000268683		ENSG00000261773		ENSG00000229339	RPL7AP83	ENSG00000267391	MIR122HG	ENSG00000276476	LINC00540	ENSG00000232586	KIAA1614-AS1	ENSG00000135903	PAX3	ENSG00000203710	CR1	ENSG00000248685
ENSG00000285254	LOC124902392	ENSG00000109321	AREG	ENSG00000052344	PRSS8	ENSG00000180658	OR2A4	ENSG00000207588	MIR593	ENSG00000250423	KIAA1210	ENSG00000267737		ENSG00000276850	ANXA8	ENSG00000142538	PTH2	ENSG00000226807	MROH5	ENSG00000149573	MPZL2	ENSG00000149573	MPZL2	ENSG00000278486	YRDCP1	ENSG00000268955		ENSG00000236544	EN2-DT	ENSG00000268635		ENSG00000073282	TP63	ENSG00000236054		ENSG00000229727	LOC100506274	ENSG00000223503		ENSG00000249407
ENSG00000288060		ENSG00000278318	ZNF229	ENSG00000270105		ENSG00000198889	DCAF12L1	ENSG00000273724		ENSG00000259531		ENSG00000119888	EPCAM	ENSG00000135374	ELF5	ENSG00000204814		ENSG00000256399	LOC100419700	ENSG00000124143	ARHGAP40	ENSG00000254481		ENSG00000285688		ENSG00000279985		ENSG00000240770	C21orf91-OT1	ENSG00000272473	LOC101928450	ENSG00000226625	RBM17P1	ENSG00000250500		ENSG00000273994		ENSG00000244588	RAD21L1	ENSG00000254938
ENSG00000188112	C6orf132	ENSG00000009765	IYD	ENSG00000073282	TP63	ENSG00000274173		ENSG00000171345	KRT19	ENSG00000259807	LOC101928188	ENSG00000005073	HOXA11	ENSG00000124107	SLPI	ENSG00000214249	CTAGE11P	ENSG00000233854		ENSG00000182256	GABRG3	ENSG00000136167	LCP1	ENSG00000286910		ENSG00000287291		ENSG00000243307		ENSG00000280326		ENSG00000253015	RN7SKP64	ENSG00000250866		ENSG00000133116	KL	ENSG00000249738	IL12B-AS1	ENSG00000256757
ENSG00000267097		ENSG00000220660		ENSG00000280916		ENSG00000010932	FMO1	ENSG00000232316	LINC02518	ENSG00000286032		ENSG00000177494	ZBED2	ENSG00000164093	PITX2	ENSG00000230077	MTAPP2	ENSG00000211448	DIO2	ENSG00000137033	IL33	ENSG00000175707	KDF1	ENSG00000287794	ANCV1RP	ENSG00000287537		ENSG00000243609		ENSG00000106034	CPED1	ENSG00000105707	HPN	ENSG00000258175		ENSG00000170465	KRT6C	ENSG00000259982		ENSG00000267641	BNIP3P16
ENSG00000249961	TERB1	ENSG00000224750		ENSG00000159618	ADGRG5	ENSG00000101276	SLC52A3	ENSG00000186529	CYP4F3	ENSG00000168907	PLA2G4F	ENSG00000179059	ZFP42	ENSG00000268388	FENDRR	ENSG00000243094		ENSG00000070190	DAPP1	ENSG00000175707	KDF1	ENSG00000266524	GDF10	ENSG00000214433		ENSG00000287906		ENSG00000245080	MIR3150BHG	ENSG00000164287	CDC20B	ENSG00000213214	ARHGEF35	ENSG00000261763		ENSG00000095585	BLNK	ENSG00000261083	LINC02516	ENSG00000267737
ENSG00000252036	RN7SKP288	ENSG00000231047	GCNT1P3	ENSG00000164035	EMCN	ENSG00000119535	CSF3R	ENSG00000224865	LOC101928782	ENSG00000223609	HBD	ENSG00000010932	FMO1	ENSG00000052344	PRSS8	ENSG00000270192		ENSG00000139304	PTPRQ	ENSG00000188910	GJB3	ENSG00000284614		ENSG00000236463	LINC00427	ENSG00000287933		ENSG00000255624		ENSG00000198286	CARD11	ENSG00000167880	EVPL	ENSG00000284605	ENPP7P15	ENSG00000182107	TMEM30B	ENSG00000272183		ENSG00000273994
ENSG00000258586	LINC02274	ENSG00000286981		ENSG00000133477	FAM83F	ENSG00000119411	BSPRY	ENSG00000251226	LINC02714	ENSG00000279537		ENSG00000139144	PIK3C2G	ENSG00000163283	ALPP	ENSG00000287814	LOC105377727	ENSG00000136155	SCEL	ENSG00000136167	LCP1	ENSG00000264349	MIR4258	ENSG00000259398		ENSG00000136155	SCEL	ENSG00000258375		ENSG00000189280	GJB5	ENSG00000086205	FOLH1	ENSG00000286068		ENSG00000229887		ENSG00000286511		ENSG00000274376	ADAMTS7P1
ENSG00000279175		ENSG00000287335		ENSG00000119919	NKX2-3	ENSG00000251171		ENSG00000228218		ENSG00000172478	MAB21L4	ENSG00000161055	SCGB3A1	ENSG00000129465	RIPK3	ENSG00000287985		ENSG00000257671	KRT7-AS	ENSG00000205221	VIT	ENSG00000234928	LINC01659	ENSG00000286765		ENSG00000197915	HRNR	ENSG00000265480		ENSG00000012124	CD22	ENSG00000111341	MGP	ENSG00000287836		ENSG00000234276	SDR42E1P3	ENSG00000286961		ENSG00000279910
ENSG00000280375		ENSG00000288015		ENSG00000203782	LORICRIN	ENSG00000252317		ENSG00000225087	LOC105378798	ENSG00000181143	MUC16	ENSG00000189058	APOD	ENSG00000179059	ZFP42	ENSG00000280916		ENSG00000282221		ENSG00000168907	PLA2G4F	ENSG00000231707		ENSG00000266369		ENSG00000165794	SLC39A2	ENSG00000275230	RN7SL544P	ENSG00000161405	IKZF3	ENSG00000253313	C1orf210	ENSG00000280916		ENSG00000235470	NEURL1-AS1	ENSG00000236998		ENSG00000283148
ENSG00000198515	CNGA1	ENSG00000006377	DLX6	ENSG00000216639	RPL7AP35	ENSG00000224618	KLHL25P1	ENSG00000175707	KDF1	ENSG00000153292	ADGRF1	ENSG00000207191	SNORD116-5	ENSG00000122176	FMOD	ENSG00000052344	PRSS8	ENSG00000124429	POF1B	ENSG00000050327	ARHGEF5	ENSG00000259103		ENSG00000267115		ENSG00000009709	PAX7	ENSG00000277774	RN7SL763P	ENSG00000154258	ABCA9	ENSG00000229029	CDCA4P1	ENSG00000162761	LMX1A	ENSG00000227068		ENSG00000237862	LOC100506271	ENSG00000285568
ENSG00000124466	LYPD3	ENSG00000287352	LOC102724858	ENSG00000231274	SBK3	ENSG00000225133	MORF4L1P4	ENSG00000181885	CLDN7	ENSG00000229010		ENSG00000219565		ENSG00000278318	ZNF229	ENSG00000129538	RNASE1	ENSG00000168907	PLA2G4F	ENSG00000255538	OR10V2P	ENSG00000260788	CEDORA	ENSG00000229808	LOC100422526	ENSG00000214067		ENSG00000279123		ENSG00000133477	FAM83F	ENSG00000104413	ESRP1	ENSG00000115919	KYNU	ENSG00000115604	IL18R1	ENSG00000124915	MYRF-AS1	ENSG00000287500
ENSG00000124107	SLPI	ENSG00000136155	SCEL	ENSG00000234358	RPL7AP42	ENSG00000237338	FTCD-AS1	ENSG00000204936	CD177	ENSG00000008196	TFAP2B	ENSG00000225386		ENSG00000142538	PTH2	ENSG00000172716	SLFN11	ENSG00000102243	VGLL1	ENSG00000132698	RAB25	ENSG00000253313	C1orf210	ENSG00000278986		ENSG00000226625	RBM17P1	ENSG00000283417		ENSG00000147697	GSDMC	ENSG00000015413	DPEP1	ENSG00000164694	FNDC1	ENSG00000140470	ADAMTS17	ENSG00000280424	LOC730668	ENSG00000287814	LOC105377727
ENSG00000073282	TP63	ENSG00000124466	LYPD3	ENSG00000236532	LINC01695	ENSG00000237476	LINC01637	ENSG00000226766		ENSG00000158014	SLC30A2	ENSG00000226928		ENSG00000142700	DMRTA2	ENSG00000133477	FAM83F	ENSG00000169550	MUC15	ENSG00000070526	ST6GALNAC1	ENSG00000187848	P2RX2	ENSG00000276178		ENSG00000233977		ENSG00000283597		ENSG00000198515	CNGA1	ENSG00000110077	MS4A6A	ENSG00000205221	VIT	ENSG00000003400	CASP10	ENSG00000248592	STIMATE-MUSTN1	ENSG00000287868
ENSG00000189280	GJB5	ENSG00000105929	ATP6V0A4	ENSG00000241651		ENSG00000254127		ENSG00000159166	LAD1	ENSG00000073282	TP63	ENSG00000230131		ENSG00000257384		ENSG00000185306	C12orf56	ENSG00000165685	TMEM52B	ENSG00000172716	SLFN11	ENSG00000109667	SLC2A9	ENSG00000253300		ENSG00000239332		ENSG00000286281		ENSG00000169403	PTAFR	ENSG00000198807	PAX9	ENSG00000287570		ENSG00000237523	LINC00857	ENSG00000255587	RAB44	ENSG00000119913	TECTB
ENSG00000134817	APLNR	ENSG00000137709	POU2F3	ENSG00000243359	RN7SL815P	ENSG00000269404	SPIB	ENSG00000164694	FNDC1	ENSG00000224559	LINC01087	ENSG00000244712		ENSG00000261241	LINC02128	ENSG00000198515	CNGA1	ENSG00000111348	ARHGDIB	ENSG00000171345	KRT19	ENSG00000157551	KCNJ15	ENSG00000257527		ENSG00000252652		ENSG00000286952	LOC124909384	ENSG00000286046		ENSG00000271555		ENSG00000179178	TMEM125	ENSG00000171345	KRT19	ENSG00000225112		ENSG00000213411
ENSG00000079393	DUSP13B	ENSG00000120279	MYCT1	ENSG00000246820	RIC3-DT	ENSG00000180806	HOXC9	ENSG00000050327	ARHGEF5	ENSG00000254127		ENSG00000255329		ENSG00000010932	FMO1	ENSG00000226969	PRKCZ-DT	ENSG00000236567		ENSG00000101230	ISM1	ENSG00000008196	TFAP2B	ENSG00000240219		ENSG00000254694		ENSG00000287105		ENSG00000134762	DSC3	ENSG00000278840		ENSG00000188910	GJB3	ENSG00000258586	LINC02274	ENSG00000236474		ENSG00000222585	RNA5SP494
ENSG00000196735	HLA-DQA1	ENSG00000175538	KCNE3	ENSG00000249098		ENSG00000249790		ENSG00000225299		ENSG00000087589	CASS4	ENSG00000259241		ENSG00000184608	FAM167A-AS1	ENSG00000236532	LINC01695	ENSG00000248933	USP17L22	ENSG00000109321	AREG	ENSG00000153292	ADGRF1	ENSG00000275236		ENSG00000255964	HSPD1P12	ENSG00000287794	ANCV1RP	ENSG00000226709	FGF12-AS3	ENSG00000118640	VAMP8	ENSG00000273328		ENSG00000141497	ZMYND15	ENSG00000236980	CIMIP7	ENSG00000230133	LINC01721
ENSG00000226801		ENSG00000187513	GJA4	ENSG00000251046	ZNF969P	ENSG00000250095	NREP-AS1	ENSG00000271803		ENSG00000106560	GIMAP2	ENSG00000287291		ENSG00000197585		ENSG00000238034		ENSG00000236708	SDK1-AS1	ENSG00000228630	HOTAIR	ENSG00000207313	SNORA2B	ENSG00000225715		ENSG00000260891		ENSG00000137709	POU2F3	ENSG00000234593	KAZN-AS1	ENSG00000204941	PSG5	ENSG00000084674	APOB	ENSG00000261418	HERC2P6	ENSG00000243709	LEFTY1	ENSG00000237548
ENSG00000235044		ENSG00000207598	MIR124-3	ENSG00000258998		ENSG00000134258	VTCN1	ENSG00000203989	RHOXF2B	ENSG00000268879		ENSG00000287859		ENSG00000225043	RPL18AP2	ENSG00000243256		ENSG00000149573	MPZL2	ENSG00000258743		ENSG00000234702		ENSG00000171054	OR13H1	ENSG00000272854		ENSG00000211695	TRGV9	ENSG00000275710		ENSG00000102243	VGLL1	ENSG00000142677	IL22RA1	ENSG00000286951		ENSG00000273013		ENSG00000248696
ENSG00000235286		ENSG00000213871		ENSG00000265713	LOC100421100	ENSG00000227347	HNRNPKP2	ENSG00000182795	C1orf116	ENSG00000134258	VTCN1	ENSG00000287933		ENSG00000225386		ENSG00000252081	RNU6-277P	ENSG00000249790		ENSG00000136689	IL1RN	ENSG00000237009	GLIS3-AS1	ENSG00000224121		ENSG00000286654		ENSG00000236375		ENSG00000288544		ENSG00000218996		ENSG00000231148	HMGB1P7	ENSG00000087510	TFAP2C	ENSG00000277235		ENSG00000251733	SCARNA8
ENSG00000235778	LOC402329	ENSG00000223849		ENSG00000276673		ENSG00000251620	STPG2-AS1	ENSG00000135638	EMX1	ENSG00000149573	MPZL2	ENSG00000268621	IGFL2-AS1	ENSG00000225726		ENSG00000254471	LOC646112	ENSG00000231924	PSG1	ENSG00000159166	LAD1	ENSG00000266541		ENSG00000249047		ENSG00000169174	PCSK9	ENSG00000240882	PTOV1P1	ENSG00000073282	TP63	ENSG00000229425	LOC101927745	ENSG00000242767	ZBTB20-AS4	ENSG00000285841		ENSG00000253347		ENSG00000253213
ENSG00000241933	DENND6A-DT	ENSG00000234995	RPS3AP28	ENSG00000279756		ENSG00000165182	CXorf58	ENSG00000232882		ENSG00000263293	MRPL45P2	ENSG00000188112	C6orf132	ENSG00000234423	LINC01250	ENSG00000258375		ENSG00000286058	FAR2P1	ENSG00000112761	CCN6	ENSG00000272312		ENSG00000260671		ENSG00000138136	LBX1	ENSG00000241186	CRIPTO	ENSG00000253308		ENSG00000157303	SUSD3	ENSG00000252361	RNU6-118P	ENSG00000012124	CD22	ENSG00000224323		ENSG00000254984
ENSG00000257612	MIR4307HG	ENSG00000240770	C21orf91-OT1	ENSG00000282865		ENSG00000178860	MSC	ENSG00000184363	PKP3	ENSG00000136167	LCP1	ENSG00000111348	ARHGDIB	ENSG00000237115	LOC100421775	ENSG00000261072		ENSG00000180806	HOXC9	ENSG00000212240	RNU6-930P	ENSG00000139626	ITGB7	ENSG00000270540		ENSG00000105707	HPN	ENSG00000256944	TMEM109-DT	ENSG00000167183	PRR15L	ENSG00000167895	TMC8	ENSG00000282381		ENSG00000137709	POU2F3	ENSG00000275390		ENSG00000272383
ENSG00000261773		ENSG00000250745	USP17L20	ENSG00000287912		ENSG00000250423	KIAA1210	ENSG00000266524	GDF10	ENSG00000224055	GAPDHP55	ENSG00000134762	DSC3	ENSG00000256762	STH	ENSG00000270421		ENSG00000184860	SDR42E1	ENSG00000237009	GLIS3-AS1	ENSG00000181143	MUC16	ENSG00000287712		ENSG00000115598	IL1RL2	ENSG00000267051	LOC105371993	ENSG00000256812	CAPNS2	ENSG00000232316	LINC02518	ENSG00000184363	PKP3	ENSG00000117009	KMO	ENSG00000261330	PPIAP50	ENSG00000286765
ENSG00000274023		ENSG00000255624		ENSG00000137648	TMPRSS4	ENSG00000214216	IQCJ	ENSG00000124466	LYPD3	ENSG00000062096	ARSF	ENSG00000137491	SLCO2B1	ENSG00000257935		ENSG00000278668		ENSG00000232454		ENSG00000240173	RN7SL771P	ENSG00000131969	ABHD12B	ENSG00000237872	POU5F1P4	ENSG00000052344	PRSS8	ENSG00000283787	PRR33	ENSG00000069812	HES2	ENSG00000279570		ENSG00000142273	CBLC	ENSG00000100122	CRYBB1	ENSG00000266232	MIR3178	ENSG00000287136
ENSG00000275506	H3P25	ENSG00000270900	NUDT19P4	ENSG00000147697	GSDMC	ENSG00000287025		ENSG00000149573	MPZL2	ENSG00000286961		ENSG00000148346	LCN2	ENSG00000278880		ENSG00000286205		ENSG00000278011		ENSG00000249047		ENSG00000182162	P2RY8	ENSG00000254491	LOC100421023	ENSG00000228221	LINC00578	ENSG00000287647		ENSG00000214653	HNRNPA3P3	ENSG00000284485	MIR205	ENSG00000182256	GABRG3	ENSG00000230986	DDX3P2	ENSG00000279957		ENSG00000288588
ENSG00000287537		ENSG00000271817	LOC124900922	ENSG00000171860	C3AR1	ENSG00000287118		ENSG00000244094	SPRR2F	ENSG00000156284	CLDN8	ENSG00000257657		ENSG00000287933		ENSG00000287872		ENSG00000285770		ENSG00000251187		ENSG00000205488		ENSG00000273058		ENSG00000175707	KDF1	ENSG00000287836		ENSG00000258870		ENSG00000196139	AKR1C3	ENSG00000124466	LYPD3	ENSG00000237026		ENSG00000285618		ENSG00000103522	IL21R
ENSG00000052344	PRSS8	ENSG00000275443	LOC105370997	ENSG00000211695	TRGV9	ENSG00000130595	TNNT3	ENSG00000276600	RAB7B	ENSG00000261418	HERC2P6	ENSG00000197915	HRNR	ENSG00000166396	SERPINB7	ENSG00000164287	CDC20B	ENSG00000140832	MARVELD3	ENSG00000273920		ENSG00000235749		ENSG00000147869	CER1	ENSG00000162654	GBP4	ENSG00000288050		ENSG00000270554	EIF3EP4	ENSG00000124429	POF1B	ENSG00000132357	CARD6	ENSG00000272473	LOC101928450	ENSG00000205955		ENSG00000226982	CENPCP1
ENSG00000198046	ZNF667	ENSG00000286952	LOC124909384	ENSG00000258736		ENSG00000180353	HCLS1	ENSG00000231169		ENSG00000279875		ENSG00000082074	FYB1	ENSG00000158748	HTR6	ENSG00000106034	CPED1	ENSG00000179913	B3GNT3	ENSG00000275328		ENSG00000218672		ENSG00000160185	UBASH3A	ENSG00000082074	FYB1	ENSG00000148346	LCN2	ENSG00000273557		ENSG00000106819	ASPN	ENSG00000159166	LAD1	ENSG00000286472		ENSG00000277930		ENSG00000229029	CDCA4P1
ENSG00000268621	IGFL2-AS1	ENSG00000287105		ENSG00000196263	ZNF471	ENSG00000179913	B3GNT3	ENSG00000253695		ENSG00000203989	RHOXF2B	ENSG00000137752	CASP1	ENSG00000134853	PDGFRA	ENSG00000158955	WNT9B	ENSG00000281691	RBM5-AS1	ENSG00000279781		ENSG00000219992		ENSG00000185905	C16orf54	ENSG00000111348	ARHGDIB	ENSG00000164920	OSR2	ENSG00000284655		ENSG00000287474		ENSG00000155622	XAGE2	ENSG00000286623		ENSG00000286161		ENSG00000232757
ENSG00000106034	CPED1	ENSG00000288054		ENSG00000169435	RASSF6	ENSG00000149573	MPZL2	ENSG00000272858		ENSG00000132698	RAB25	ENSG00000163209	SPRR3	ENSG00000119888	EPCAM	ENSG00000073282	TP63	ENSG00000281969		ENSG00000224272	LOC124905349	ENSG00000039537	C6	ENSG00000186790	FOXE3	ENSG00000148346	LCN2	ENSG00000122176	FMOD	ENSG00000164920	OSR2	ENSG00000129007	CALML4	ENSG00000129455	KLK8	ENSG00000272382		ENSG00000287570		ENSG00000249934
ENSG00000137752	CASP1	ENSG00000288060		ENSG00000230184		ENSG00000136155	SCEL	ENSG00000285688		ENSG00000103546	SLC6A2	ENSG00000124491	F13A1	ENSG00000151655	ITIH2	ENSG00000167183	PRR15L	ENSG00000164093	PITX2	ENSG00000226709	FGF12-AS3	ENSG00000102854	MSLN	ENSG00000188937	NYX	ENSG00000188112	C6orf132	ENSG00000182489	XKRX	ENSG00000164694	FNDC1	ENSG00000205696	ADARB2-AS1	ENSG00000236474		ENSG00000273327	OR6L2P	ENSG00000185689		ENSG00000261089
ENSG00000082074	FYB1	ENSG00000288557		ENSG00000236256	DIAPH2-AS1	ENSG00000167755	KLK6	ENSG00000174640	SLCO2A1	ENSG00000270192		ENSG00000105664	COMP	ENSG00000124466	LYPD3	ENSG00000155918	RAET1L	ENSG00000103710	RASL12	ENSG00000243986	ENO1P3	ENSG00000287136		ENSG00000207468	SNORA19	ENSG00000134762	DSC3	ENSG00000105929	ATP6V0A4	ENSG00000118322	ATP10B	ENSG00000221634	MIR1276	ENSG00000050327	ARHGEF5	ENSG00000157703	SVOPL	ENSG00000227347	HNRNPKP2	ENSG00000273691
ENSG00000111348	ARHGDIB	ENSG00000134762	DSC3	ENSG00000245928	SDAD1-AS1	ENSG00000065361	ERBB3	ENSG00000124429	POF1B	ENSG00000116774	OLFML3	ENSG00000113196	HAND1	ENSG00000172716	SLFN11	ENSG00000185594	SPATA8	ENSG00000124343	XG	ENSG00000267737		ENSG00000168143	FAM83B	ENSG00000226807	MROH5	ENSG00000161055	SCGB3A1	ENSG00000158748	HTR6	ENSG00000198046	ZNF667	ENSG00000227933	LOC101926948	ENSG00000165118	QNG1	ENSG00000229380	PRKAR1B-AS2	ENSG00000266075	RN7SL574P	ENSG00000255421
ENSG00000163209	SPRR3	ENSG00000267097		ENSG00000264314	MIR548AT	ENSG00000133477	FAM83F	ENSG00000155622	XAGE2	ENSG00000091128	LAMB4	ENSG00000184811	TRARG1	ENSG00000197915	HRNR	ENSG00000212511	LOC124903595	ENSG00000186564	FOXD2	ENSG00000277655		ENSG00000103546	SLC6A2	ENSG00000227431	CSE1L-DT	ENSG00000169413	RNASE6	ENSG00000244198		ENSG00000204990		ENSG00000232586	KIAA1614-AS1	ENSG00000126778	SIX1	ENSG00000287865		ENSG00000227045		ENSG00000287679
ENSG00000165794	SLC39A2	ENSG00000257935		ENSG00000270421		ENSG00000218872	RPS12P13	ENSG00000136167	LCP1	ENSG00000065361	ERBB3	ENSG00000187166	H1-7	ENSG00000189182	KRT77	ENSG00000229173		ENSG00000130595	TNNT3	ENSG00000225727		ENSG00000137752	CASP1	ENSG00000230020	NHS-AS1	ENSG00000187166	H1-7	ENSG00000133067	LGR6	ENSG00000227933	LOC101926948	ENSG00000251423		ENSG00000111291	GPRC5D	ENSG00000095110	NXPE1	ENSG00000240861	RPS10P23	ENSG00000223549	MTND5P28
ENSG00000019169	MARCO	ENSG00000182489	XKRX	ENSG00000279347		ENSG00000223885	FAM90A13	ENSG00000126778	SIX1	ENSG00000188770	OPTC	ENSG00000205890	LOC100128770	ENSG00000204959		ENSG00000231395		ENSG00000110077	MS4A6A	ENSG00000285969		ENSG00000286058	FAR2P1	ENSG00000243592	RPL17P22	ENSG00000206262	FOXL2NB	ENSG00000163421	PROK2	ENSG00000230077	MTAPP2	ENSG00000255928		ENSG00000169435	RASSF6	ENSG00000231453	LINC01305	ENSG00000263511	MIR5699	ENSG00000237987
ENSG00000268388	FENDRR	ENSG00000119888	EPCAM	ENSG00000058085	LAMC2	ENSG00000232131	NCOA7-AS1	ENSG00000111291	GPRC5D	ENSG00000196183	RPS2P4	ENSG00000232149	FERP1	ENSG00000058085	LAMC2	ENSG00000252412		ENSG00000217447		ENSG00000165118	QNG1	ENSG00000106819	ASPN	ENSG00000244004	RPS3AP19	ENSG00000223427		ENSG00000010932	FMO1	ENSG00000230327	MTCO1P42	ENSG00000275710		ENSG00000168143	FAM83B	ENSG00000235749		ENSG00000279796		ENSG00000279543

## Sheet: LoF
LoF_2_vs_LoF_1_ENSEMBL	LoF_2_vs_LoF_1_SYMBOL	LoF_3_vs_LoF_1_ENSEMBL	LoF_3_vs_LoF_1_SYMBOL	LoF_3_vs_LoF_2_ENSEMBL	LoF_3_vs_LoF_2_SYMBOL	Missense_1_vs_LoF_1_ENSEMBL	Missense_1_vs_LoF_1_SYMBOL	Missense_1_vs_LoF_2_ENSEMBL	Missense_1_vs_LoF_2_SYMBOL	Missense_1_vs_LoF_3_ENSEMBL	Missense_1_vs_LoF_3_SYMBOL	Missense_2_vs_LoF_1_ENSEMBL	Missense_2_vs_LoF_1_SYMBOL	Missense_2_vs_LoF_2_ENSEMBL	Missense_2_vs_LoF_2_SYMBOL	Missense_2_vs_LoF_3_ENSEMBL	Missense_2_vs_LoF_3_SYMBOL	Missense_3_vs_LoF_1_ENSEMBL	Missense_3_vs_LoF_1_SYMBOL	Missense_3_vs_LoF_2_ENSEMBL	Missense_3_vs_LoF_2_SYMBOL	Missense_3_vs_LoF_3_ENSEMBL	Missense_3_vs_LoF_3_SYMBOL	WT_1_vs_LoF_1_ENSEMBL	WT_1_vs_LoF_1_SYMBOL	WT_1_vs_LoF_2_ENSEMBL	WT_1_vs_LoF_2_SYMBOL	WT_1_vs_LoF_3_ENSEMBL	WT_1_vs_LoF_3_SYMBOL	WT_2_vs_LoF_1_ENSEMBL	WT_2_vs_LoF_1_SYMBOL	WT_2_vs_LoF_2_ENSEMBL	WT_2_vs_LoF_2_SYMBOL	WT_2_vs_LoF_3_ENSEMBL	WT_2_vs_LoF_3_SYMBOL	WT_3_vs_LoF_1_ENSEMBL	WT_3_vs_LoF_1_SYMBOL	WT_3_vs_LoF_2_ENSEMBL	WT_3_vs_LoF_2_SYMBOL	WT_3_vs_LoF_3_ENSEMBL	WT_3_vs_LoF_3_SYMBOL
ENSG00000280231		ENSG00000226954		ENSG00000269845		ENSG00000186081	KRT5	ENSG00000163220	S100A9	ENSG00000171401	KRT13	ENSG00000186081	KRT5	ENSG00000163207	IVL	ENSG00000171401	KRT13	ENSG00000186081	KRT5	ENSG00000115596	WNT6	ENSG00000171401	KRT13	ENSG00000184292	TACSTD2	ENSG00000163220	S100A9	ENSG00000171401	KRT13	ENSG00000184292	TACSTD2	ENSG00000163220	S100A9	ENSG00000171401	KRT13	ENSG00000184292	TACSTD2	ENSG00000163220	S100A9	ENSG00000171401	KRT13
ENSG00000213411		ENSG00000256577	SLC6A12-AS1	ENSG00000215840		ENSG00000184292	TACSTD2	ENSG00000115596	WNT6	ENSG00000285876	LOC105373436	ENSG00000163207	IVL	ENSG00000115596	WNT6	ENSG00000285876	LOC105373436	ENSG00000184292	TACSTD2	ENSG00000163220	S100A9	ENSG00000285876	LOC105373436	ENSG00000186081	KRT5	ENSG00000115596	WNT6	ENSG00000163220	S100A9	ENSG00000186081	KRT5	ENSG00000115596	WNT6	ENSG00000163220	S100A9	ENSG00000186081	KRT5	ENSG00000115596	WNT6	ENSG00000163220	S100A9
ENSG00000243307		ENSG00000287884		ENSG00000168148	H3-4	ENSG00000115596	WNT6	ENSG00000181143	MUC16	ENSG00000163220	S100A9	ENSG00000184292	TACSTD2	ENSG00000163220	S100A9	ENSG00000115596	WNT6	ENSG00000115596	WNT6	ENSG00000163207	IVL	ENSG00000115596	WNT6	ENSG00000115596	WNT6	ENSG00000181143	MUC16	ENSG00000115596	WNT6	ENSG00000115596	WNT6	ENSG00000181143	MUC16	ENSG00000115596	WNT6	ENSG00000115596	WNT6	ENSG00000181143	MUC16	ENSG00000115596	WNT6
ENSG00000005187	ACSM3	ENSG00000213754	KPNA4P1	ENSG00000131668	BARX1	ENSG00000163207	IVL	ENSG00000163207	IVL	ENSG00000115596	WNT6	ENSG00000115596	WNT6	ENSG00000181143	MUC16	ENSG00000163220	S100A9	ENSG00000163207	IVL	ENSG00000181143	MUC16	ENSG00000163220	S100A9	ENSG00000167768	KRT1	ENSG00000167768	KRT1	ENSG00000189334	S100A14	ENSG00000167768	KRT1	ENSG00000134757	DSG3	ENSG00000189334	S100A14	ENSG00000167768	KRT1	ENSG00000167768	KRT1	ENSG00000189334	S100A14
ENSG00000287884		ENSG00000111199	TRPV4	ENSG00000213754	KPNA4P1	ENSG00000230937	MIR205HG	ENSG00000230937	MIR205HG	ENSG00000186081	KRT5	ENSG00000230937	MIR205HG	ENSG00000230937	MIR205HG	ENSG00000186081	KRT5	ENSG00000147381	MAGEA4	ENSG00000147381	MAGEA4	ENSG00000186081	KRT5	ENSG00000230937	MIR205HG	ENSG00000134757	DSG3	ENSG00000167768	KRT1	ENSG00000230937	MIR205HG	ENSG00000167768	KRT1	ENSG00000134757	DSG3	ENSG00000230937	MIR205HG	ENSG00000184292	TACSTD2	ENSG00000167768	KRT1
ENSG00000217653		ENSG00000175485	OR52W1	ENSG00000272431		ENSG00000262352	LOC124908003	ENSG00000186081	KRT5	ENSG00000189334	S100A14	ENSG00000262352	LOC124908003	ENSG00000186081	KRT5	ENSG00000189334	S100A14	ENSG00000286046		ENSG00000286046		ENSG00000189334	S100A14	ENSG00000143546	S100A8	ENSG00000230937	MIR205HG	ENSG00000134757	DSG3	ENSG00000143546	S100A8	ENSG00000230937	MIR205HG	ENSG00000167768	KRT1	ENSG00000143546	S100A8	ENSG00000230937	MIR205HG	ENSG00000134757	DSG3
ENSG00000285887		ENSG00000175202	HIGD2B	ENSG00000285680		ENSG00000181143	MUC16	ENSG00000134757	DSG3	ENSG00000134757	DSG3	ENSG00000196090	PTPRT	ENSG00000196090	PTPRT	ENSG00000182795	C1orf116	ENSG00000230937	MIR205HG	ENSG00000186081	KRT5	ENSG00000181143	MUC16	ENSG00000022556	NLRP2	ENSG00000184292	TACSTD2	ENSG00000186081	KRT5	ENSG00000022556	NLRP2	ENSG00000184292	TACSTD2	ENSG00000186081	KRT5	ENSG00000022556	NLRP2	ENSG00000134757	DSG3	ENSG00000186081	KRT5
ENSG00000261407		ENSG00000125492	BARHL1	ENSG00000005187	ACSM3	ENSG00000286046		ENSG00000260401		ENSG00000181143	MUC16	ENSG00000143546	S100A8	ENSG00000134757	DSG3	ENSG00000134757	DSG3	ENSG00000262352	LOC124908003	ENSG00000230937	MIR205HG	ENSG00000182795	C1orf116	ENSG00000181143	MUC16	ENSG00000143546	S100A8	ENSG00000143546	S100A8	ENSG00000163207	IVL	ENSG00000043355	ZIC2	ENSG00000143546	S100A8	ENSG00000163207	IVL	ENSG00000143546	S100A8	ENSG00000143546	S100A8
ENSG00000269845		ENSG00000148483	TMEM236	ENSG00000180767	CHST13	ENSG00000125879	OTOR	ENSG00000262352	LOC124908003	ENSG00000182795	C1orf116	ENSG00000181143	MUC16	ENSG00000262352	LOC124908003	ENSG00000181143	MUC16	ENSG00000181143	MUC16	ENSG00000134757	DSG3	ENSG00000134757	DSG3	ENSG00000163207	IVL	ENSG00000043355	ZIC2	ENSG00000022556	NLRP2	ENSG00000181143	MUC16	ENSG00000143546	S100A8	ENSG00000182795	C1orf116	ENSG00000181143	MUC16	ENSG00000043355	ZIC2	ENSG00000022556	NLRP2
ENSG00000212126	TAS2R50	ENSG00000198128	OR2L3	ENSG00000258001	R3HDM2-DT	ENSG00000143546	S100A8	ENSG00000286046		ENSG00000262352	LOC124908003	ENSG00000005001	PRSS22	ENSG00000171401	KRT13	ENSG00000196090	PTPRT	ENSG00000143546	S100A8	ENSG00000262352	LOC124908003	ENSG00000147381	MAGEA4	ENSG00000171346	KRT15	ENSG00000170477	KRT4	ENSG00000182795	C1orf116	ENSG00000171346	KRT15	ENSG00000170477	KRT4	ENSG00000022556	NLRP2	ENSG00000171346	KRT15	ENSG00000170477	KRT4	ENSG00000181143	MUC16
ENSG00000287121		ENSG00000230581	ACTG1P14	ENSG00000173421	IHO1	ENSG00000175315	CST6	ENSG00000184292	TACSTD2	ENSG00000143546	S100A8	ENSG00000137975	CLCA2	ENSG00000005187	ACSM3	ENSG00000143546	S100A8	ENSG00000005001	PRSS22	ENSG00000143546	S100A8	ENSG00000262352	LOC124908003	ENSG00000159166	LAD1	ENSG00000022556	NLRP2	ENSG00000181143	MUC16	ENSG00000139370	SLC15A4	ENSG00000022556	NLRP2	ENSG00000181143	MUC16	ENSG00000159166	LAD1	ENSG00000022556	NLRP2	ENSG00000182795	C1orf116
ENSG00000234040	RPL10P12	ENSG00000270553	LOC107984970	ENSG00000207574	MIR661	ENSG00000094755	GABRP	ENSG00000143546	S100A8	ENSG00000127903	ZNF835	ENSG00000094755	GABRP	ENSG00000143546	S100A8	ENSG00000262352	LOC124908003	ENSG00000137975	CLCA2	ENSG00000171401	KRT13	ENSG00000129354	AP1M2	ENSG00000139370	SLC15A4	ENSG00000186081	KRT5	ENSG00000184292	TACSTD2	ENSG00000159166	LAD1	ENSG00000186081	KRT5	ENSG00000184292	TACSTD2	ENSG00000171401	KRT13	ENSG00000163207	IVL	ENSG00000184292	TACSTD2
ENSG00000250092	LOC105374516	ENSG00000281469		ENSG00000148483	TMEM236	ENSG00000127903	ZNF835	ENSG00000171401	KRT13	ENSG00000111335	OAS2	ENSG00000172478	MAB21L4	ENSG00000137975	CLCA2	ENSG00000129354	AP1M2	ENSG00000094755	GABRP	ENSG00000260401		ENSG00000143546	S100A8	ENSG00000171401	KRT13	ENSG00000189334	S100A14	ENSG00000171346	KRT15	ENSG00000171401	KRT13	ENSG00000189334	S100A14	ENSG00000171346	KRT15	ENSG00000086548	CEACAM6	ENSG00000186081	KRT5	ENSG00000171346	KRT15
ENSG00000274594		ENSG00000228887	EEF1DP1	ENSG00000205755	CRLF2	ENSG00000111335	OAS2	ENSG00000111335	OAS2	ENSG00000129354	AP1M2	ENSG00000171401	KRT13	ENSG00000184292	TACSTD2	ENSG00000197641	SERPINB13	ENSG00000171401	KRT13	ENSG00000184292	TACSTD2	ENSG00000204936	CD177	ENSG00000086548	CEACAM6	ENSG00000171401	KRT13	ENSG00000139370	SLC15A4	ENSG00000172478	MAB21L4	ENSG00000171401	KRT13	ENSG00000139370	SLC15A4	ENSG00000139370	SLC15A4	ENSG00000189334	S100A14	ENSG00000139370	SLC15A4
ENSG00000227573		ENSG00000260871		ENSG00000253944	MTUS1-DT	ENSG00000172478	MAB21L4	ENSG00000172478	MAB21L4	ENSG00000180938	ZNF572	ENSG00000159166	LAD1	ENSG00000172478	MAB21L4	ENSG00000127903	ZNF835	ENSG00000204936	CD177	ENSG00000137975	CLCA2	ENSG00000180938	ZNF572	ENSG00000094755	GABRP	ENSG00000163207	IVL	ENSG00000170477	KRT4	ENSG00000005001	PRSS22	ENSG00000163207	IVL	ENSG00000170477	KRT4	ENSG00000005001	PRSS22	ENSG00000171401	KRT13	ENSG00000129354	AP1M2
ENSG00000197585		ENSG00000273557		ENSG00000287306		ENSG00000137975	CLCA2	ENSG00000137975	CLCA2	ENSG00000197641	SERPINB13	ENSG00000197641	SERPINB13	ENSG00000260401		ENSG00000180938	ZNF572	ENSG00000175315	CST6	ENSG00000005187	ACSM3	ENSG00000264230	ANXA8L1	ENSG00000005001	PRSS22	ENSG00000159166	LAD1	ENSG00000129354	AP1M2	ENSG00000163220	S100A9	ENSG00000139370	SLC15A4	ENSG00000129354	AP1M2	ENSG00000163220	S100A9	ENSG00000159166	LAD1	ENSG00000170477	KRT4
ENSG00000267518		ENSG00000182795	C1orf116	ENSG00000257272		ENSG00000180938	ZNF572	ENSG00000180938	ZNF572	ENSG00000184292	TACSTD2	ENSG00000127903	ZNF835	ENSG00000253857	LOC105375844	ENSG00000184292	TACSTD2	ENSG00000180938	ZNF572	ENSG00000180938	ZNF572	ENSG00000127903	ZNF835	ENSG00000163220	S100A9	ENSG00000139370	SLC15A4	ENSG00000134760	DSG1	ENSG00000196954	CASP4	ENSG00000159166	LAD1	ENSG00000134760	DSG1	ENSG00000094755	GABRP	ENSG00000086548	CEACAM6	ENSG00000156284	CLDN8
ENSG00000271049		ENSG00000235445		ENSG00000274769		ENSG00000279570		ENSG00000197641	SERPINB13	ENSG00000182585	EPGN	ENSG00000286046		ENSG00000159166	LAD1	ENSG00000254066		ENSG00000264230	ANXA8L1	ENSG00000264230	ANXA8L1	ENSG00000286046		ENSG00000170477	KRT4	ENSG00000086548	CEACAM6	ENSG00000156284	CLDN8	ENSG00000094755	GABRP	ENSG00000172478	MAB21L4	ENSG00000156284	CLDN8	ENSG00000172478	MAB21L4	ENSG00000139370	SLC15A4	ENSG00000134760	DSG1
ENSG00000213999	BORCS8-MEF2B	ENSG00000279347		ENSG00000234933	CDC42P1	ENSG00000171401	KRT13	ENSG00000005187	ACSM3	ENSG00000264230	ANXA8L1	ENSG00000198865	CCDC152	ENSG00000197641	SERPINB13	ENSG00000171346	KRT15	ENSG00000172478	MAB21L4	ENSG00000172478	MAB21L4	ENSG00000171346	KRT15	ENSG00000172478	MAB21L4	ENSG00000260401		ENSG00000124205	EDN3	ENSG00000086548	CEACAM6	ENSG00000086548	CEACAM6	ENSG00000124205	EDN3	ENSG00000170477	KRT4	ENSG00000260401		ENSG00000124205	EDN3
ENSG00000214535	RPS15AP1	ENSG00000215838		ENSG00000198074	AKR1B10	ENSG00000197641	SERPINB13	ENSG00000265190	ANXA8	ENSG00000264546		ENSG00000180938	ZNF572	ENSG00000286046		ENSG00000264546		ENSG00000127903	ZNF835	ENSG00000237406	NDUFA9P1	ENSG00000184292	TACSTD2	ENSG00000196954	CASP4	ENSG00000172478	MAB21L4	ENSG00000043355	ZIC2	ENSG00000170477	KRT4	ENSG00000260401		ENSG00000043355	ZIC2	ENSG00000196954	CASP4	ENSG00000172478	MAB21L4	ENSG00000043355	ZIC2
ENSG00000215093		ENSG00000234933	CDC42P1	ENSG00000212724	KRTAP2-3	ENSG00000196954	CASP4	ENSG00000287794	ANCV1RP	ENSG00000230184		ENSG00000175315	CST6	ENSG00000232903	LINC01166	ENSG00000261072		ENSG00000207191	SNORD116-5	ENSG00000188910	GJB3	ENSG00000156284	CLDN8	ENSG00000134760	DSG1	ENSG00000197632	SERPINB2	ENSG00000285876	LOC105373436	ENSG00000175315	CST6	ENSG00000134760	DSG1	ENSG00000123407	HOXC12	ENSG00000156284	CLDN8	ENSG00000171346	KRT15	ENSG00000123407	HOXC12
ENSG00000243609		ENSG00000149506	ZP1	ENSG00000235778	LOC402329	ENSG00000265190	ANXA8	ENSG00000189334	S100A14	ENSG00000241651		ENSG00000086548	CEACAM6	ENSG00000180938	ZNF572	ENSG00000278193		ENSG00000137648	TMPRSS4	ENSG00000189334	S100A14	ENSG00000269752		ENSG00000175315	CST6	ENSG00000171346	KRT15	ENSG00000123407	HOXC12	ENSG00000134760	DSG1	ENSG00000171346	KRT15	ENSG00000285876	LOC105373436	ENSG00000134760	DSG1	ENSG00000197632	SERPINB2	ENSG00000285876	LOC105373436
ENSG00000262402		ENSG00000235778	LOC402329	ENSG00000259723		ENSG00000159166	LAD1	ENSG00000159166	LAD1	ENSG00000165794	SLC39A2	ENSG00000196954	CASP4	ENSG00000267631	CGB1	ENSG00000198865	CCDC152	ENSG00000265190	ANXA8	ENSG00000175718	RBMXL3	ENSG00000206075	SERPINB5	ENSG00000156284	CLDN8	ENSG00000134760	DSG1	ENSG00000111335	OAS2	ENSG00000156284	CLDN8	ENSG00000156284	CLDN8	ENSG00000197641	SERPINB13	ENSG00000124205	EDN3	ENSG00000156284	CLDN8	ENSG00000159166	LAD1
ENSG00000286952	LOC124909384	ENSG00000241438		ENSG00000278700		ENSG00000005001	PRSS22	ENSG00000264230	ANXA8L1	ENSG00000261072		ENSG00000265190	ANXA8	ENSG00000189334	S100A14	ENSG00000182585	EPGN	ENSG00000156284	CLDN8	ENSG00000257835		ENSG00000229370		ENSG00000134757	DSG3	ENSG00000156284	CLDN8	ENSG00000137273	FOXF2	ENSG00000134757	DSG3	ENSG00000197632	SERPINB2	ENSG00000139144	PIK3C2G	ENSG00000104413	ESRP1	ENSG00000005187	ACSM3	ENSG00000130701	RBBP8NL
ENSG00000240173	RN7SL771P	ENSG00000174171	LOC105370792	ENSG00000123364	HOXC13	ENSG00000182585	EPGN	ENSG00000275927		ENSG00000287897		ENSG00000235778	LOC402329	ENSG00000086548	CEACAM6	ENSG00000252036	RN7SKP288	ENSG00000196954	CASP4	ENSG00000103710	RASL12	ENSG00000254066		ENSG00000104413	ESRP1	ENSG00000005187	ACSM3	ENSG00000159166	LAD1	ENSG00000104413	ESRP1	ENSG00000005187	ACSM3	ENSG00000159166	LAD1	ENSG00000175315	CST6	ENSG00000134760	DSG1	ENSG00000173391	OLR1
ENSG00000258490		ENSG00000286877		ENSG00000177984	LCN15	ENSG00000197901	SLC22A6	ENSG00000094755	GABRP	ENSG00000171346	KRT15	ENSG00000189398	OR7E12P	ENSG00000265190	ANXA8	ENSG00000111335	OAS2	ENSG00000104413	ESRP1	ENSG00000269845		ENSG00000261072		ENSG00000124205	EDN3	ENSG00000137975	CLCA2	ENSG00000139144	PIK3C2G	ENSG00000124205	EDN3	ENSG00000094755	GABRP	ENSG00000264230	ANXA8L1	ENSG00000134757	DSG3	ENSG00000094755	GABRP	ENSG00000102243	VGLL1
ENSG00000274023		ENSG00000232732	LOC101927687	ENSG00000184608	FAM167A-AS1	ENSG00000258787	SEPHS1P2	ENSG00000287105		ENSG00000204876	LOC389602	ENSG00000137648	TMPRSS4	ENSG00000235778	LOC402329	ENSG00000206075	SERPINB5	ENSG00000163220	S100A9	ENSG00000137648	TMPRSS4	ENSG00000235613	NSRP1P1	ENSG00000137975	CLCA2	ENSG00000094755	GABRP	ENSG00000167880	EVPL	ENSG00000137975	CLCA2	ENSG00000137975	CLCA2	ENSG00000206075	SERPINB5	ENSG00000137975	CLCA2	ENSG00000070526	ST6GALNAC1	ENSG00000264230	ANXA8L1
ENSG00000185028	LRRC14B	ENSG00000236878	MTATP6P26	ENSG00000267443		ENSG00000264230	ANXA8L1	ENSG00000125879	OTOR	ENSG00000134827	TCN1	ENSG00000163220	S100A9	ENSG00000198865	CCDC152	ENSG00000240622		ENSG00000206075	SERPINB5	ENSG00000223841		ENSG00000258337		ENSG00000157551	KCNJ15	ENSG00000123407	HOXC12	ENSG00000124429	POF1B	ENSG00000123407	HOXC12	ENSG00000123407	HOXC12	ENSG00000167880	EVPL	ENSG00000137699	TRIM29	ENSG00000137975	CLCA2	ENSG00000137273	FOXF2
ENSG00000231357	LOC100131264	ENSG00000236928		ENSG00000090554	FLT3LG	ENSG00000275927		ENSG00000188910	GJB3	ENSG00000186832	KRT16	ENSG00000153292	ADGRF1	ENSG00000249047		ENSG00000264230	ANXA8L1	ENSG00000229370		ENSG00000265190	ANXA8	ENSG00000258375		ENSG00000123407	HOXC12	ENSG00000070526	ST6GALNAC1	ENSG00000102243	VGLL1	ENSG00000137699	TRIM29	ENSG00000188910	GJB3	ENSG00000135903	PAX3	ENSG00000123407	HOXC12	ENSG00000188910	GJB3	ENSG00000165794	SLC39A2
ENSG00000232830		ENSG00000241651		ENSG00000203782	LORICRIN	ENSG00000163220	S100A9	ENSG00000239593		ENSG00000225094		ENSG00000258787	SEPHS1P2	ENSG00000237406	NDUFA9P1	ENSG00000132746	ALDH3B2	ENSG00000276850	ANXA8	ENSG00000287105		ENSG00000270279		ENSG00000137699	TRIM29	ENSG00000111335	OAS2	ENSG00000095585	BLNK	ENSG00000157551	KCNJ15	ENSG00000197641	SERPINB13	ENSG00000102243	VGLL1	ENSG00000149418	ST14	ENSG00000123407	HOXC12	ENSG00000167880	EVPL
ENSG00000233157	LOC100419506	ENSG00000245928	SDAD1-AS1	ENSG00000227598		ENSG00000287381		ENSG00000272485		ENSG00000254644		ENSG00000250749		ENSG00000175718	RBMXL3	ENSG00000275850		ENSG00000171346	KRT15	ENSG00000156284	CLDN8	ENSG00000255167	NELL1-AS1	ENSG00000149418	ST14	ENSG00000137273	FOXF2	ENSG00000135903	PAX3	ENSG00000149418	ST14	ENSG00000070526	ST6GALNAC1	ENSG00000139800	ZIC5	ENSG00000265190	ANXA8	ENSG00000265190	ANXA8	ENSG00000139800	ZIC5
ENSG00000243313	RN7SL285P	ENSG00000257696	BLTP3B-DT	ENSG00000233848		ENSG00000230470		ENSG00000237406	NDUFA9P1	ENSG00000282865		ENSG00000287884		ENSG00000094755	GABRP	ENSG00000278979		ENSG00000086548	CEACAM6	ENSG00000212126	TAS2R50	ENSG00000168079	SCARA5	ENSG00000111335	OAS2	ENSG00000265190	ANXA8	ENSG00000206075	SERPINB5	ENSG00000197641	SERPINB13	ENSG00000264230	ANXA8L1	ENSG00000111335	OAS2	ENSG00000157551	KCNJ15	ENSG00000268460	LOC93429	ENSG00000124429	POF1B
ENSG00000258001	R3HDM2-DT	ENSG00000262094		ENSG00000238189		ENSG00000133067	LGR6	ENSG00000261072		ENSG00000125879	OTOR	ENSG00000182585	EPGN	ENSG00000137648	TMPRSS4	ENSG00000287897		ENSG00000223427		ENSG00000206075	SERPINB5	ENSG00000204876	LOC389602	ENSG00000137273	FOXF2	ENSG00000188910	GJB3	ENSG00000151948	GLT1D1	ENSG00000149573	MPZL2	ENSG00000268460	LOC93429	ENSG00000137273	FOXF2	ENSG00000130701	RBBP8NL	ENSG00000173391	OLR1	ENSG00000132746	ALDH3B2
ENSG00000260401		ENSG00000264546		ENSG00000287872		ENSG00000086548	CEACAM6	ENSG00000287897		ENSG00000142623	PADI1	ENSG00000234123	RHBDF1P1	ENSG00000269845		ENSG00000163207	IVL	ENSG00000255167	NELL1-AS1	ENSG00000229370		ENSG00000111335	OAS2	ENSG00000005102	MEOX1	ENSG00000102243	VGLL1	ENSG00000197641	SERPINB13	ENSG00000133067	LGR6	ENSG00000265190	ANXA8	ENSG00000124429	POF1B	ENSG00000173391	OLR1	ENSG00000102243	VGLL1	ENSG00000206075	SERPINB5
ENSG00000277050		ENSG00000266335		ENSG00000200114	RNA5SP123	ENSG00000287884		ENSG00000285876	LOC105373436	ENSG00000286046		ENSG00000286546	LOC613266	ENSG00000170477	KRT4	ENSG00000229048		ENSG00000111335	OAS2	ENSG00000261072		ENSG00000124429	POF1B	ENSG00000149573	MPZL2	ENSG00000135903	PAX3	ENSG00000139800	ZIC5	ENSG00000264230	ANXA8L1	ENSG00000206075	SERPINB5	ENSG00000132746	ALDH3B2	ENSG00000102243	VGLL1	ENSG00000264230	ANXA8L1	ENSG00000135903	PAX3
ENSG00000283417		ENSG00000231615	LOC646870	ENSG00000232903	LINC01166	ENSG00000168967		ENSG00000135697	BCO1	ENSG00000135903	PAX3	ENSG00000111335	OAS2	ENSG00000164532	TBX20	ENSG00000112238	PRDM13	ENSG00000230470		ENSG00000094755	GABRP	ENSG00000165794	SLC39A2	ENSG00000265190	ANXA8	ENSG00000206075	SERPINB5	ENSG00000264230	ANXA8L1	ENSG00000265190	ANXA8	ENSG00000135903	PAX3	ENSG00000173391	OLR1	ENSG00000264230	ANXA8L1	ENSG00000137273	FOXF2	ENSG00000197641	SERPINB13
ENSG00000145777	TSLP	ENSG00000276107		ENSG00000273747		ENSG00000186832	KRT16	ENSG00000237115	LOC100421775	ENSG00000174417	TRHR	ENSG00000206075	SERPINB5	ENSG00000153292	ADGRF1	ENSG00000134827	TCN1	ENSG00000275506	H3P25	ENSG00000235613	NSRP1P1	ENSG00000237665	GRM7-AS2	ENSG00000133067	LGR6	ENSG00000153292	ADGRF1	ENSG00000165794	SLC39A2	ENSG00000206075	SERPINB5	ENSG00000102243	VGLL1	ENSG00000179913	B3GNT3	ENSG00000149573	MPZL2	ENSG00000139800	ZIC5	ENSG00000111335	OAS2
ENSG00000198074	AKR1B10	ENSG00000282100		ENSG00000135697	BCO1	ENSG00000271428		ENSG00000287306		ENSG00000224559	LINC01087	ENSG00000171346	KRT15	ENSG00000257835		ENSG00000177494	ZBED2	ENSG00000197641	SERPINB13	ENSG00000204936	CD177	ENSG00000278193		ENSG00000102243	VGLL1	ENSG00000151948	GLT1D1	ENSG00000130701	RBBP8NL	ENSG00000135903	PAX3	ENSG00000139800	ZIC5	ENSG00000165794	SLC39A2	ENSG00000005102	MEOX1	ENSG00000132746	ALDH3B2	ENSG00000180818	HOXC10
ENSG00000212724	KRTAP2-3	ENSG00000176402	GJC3	ENSG00000212126	TAS2R50	ENSG00000163501	IHH	ENSG00000086548	CEACAM6	ENSG00000279521		ENSG00000225365		ENSG00000253944	MTUS1-DT	ENSG00000213185	FAM24B	ENSG00000242330	RN7SL683P	ENSG00000127954	STEAP4	ENSG00000270554	EIF3EP4	ENSG00000135903	PAX3	ENSG00000197641	SERPINB13	ENSG00000173391	OLR1	ENSG00000102243	VGLL1	ENSG00000111335	OAS2	ENSG00000182585	EPGN	ENSG00000137273	FOXF2	ENSG00000153292	ADGRF1	ENSG00000139144	PIK3C2G
ENSG00000235044		ENSG00000225341		ENSG00000223502	LOC102724719	ENSG00000272808	GCAWKR	ENSG00000134827	TCN1	ENSG00000275328		ENSG00000264230	ANXA8L1	ENSG00000261072		ENSG00000236044		ENSG00000234944	LINC02623	ENSG00000259531		ENSG00000197641	SERPINB13	ENSG00000206075	SERPINB5	ENSG00000139800	ZIC5	ENSG00000172818	OVOL1	ENSG00000139800	ZIC5	ENSG00000153292	ADGRF1	ENSG00000130701	RBBP8NL	ENSG00000133067	LGR6	ENSG00000206075	SERPINB5	ENSG00000148704	VAX1
ENSG00000239528		ENSG00000237665	GRM7-AS2	ENSG00000223849		ENSG00000104413	ESRP1	ENSG00000268460	LOC93429	ENSG00000279707		ENSG00000104413	ESRP1	ENSG00000043355	ZIC2	ENSG00000186564	FOXD2	ENSG00000271049		ENSG00000086548	CEACAM6	ENSG00000279250		ENSG00000153292	ADGRF1	ENSG00000264230	ANXA8L1	ENSG00000179913	B3GNT3	ENSG00000111335	OAS2	ENSG00000137273	FOXF2	ENSG00000169469	SPRR1B	ENSG00000139800	ZIC5	ENSG00000135903	PAX3	ENSG00000197632	SERPINB2
ENSG00000261773		ENSG00000240622		ENSG00000239005	LOC124900188	ENSG00000285876	LOC105373436	ENSG00000287121		ENSG00000233124		ENSG00000132746	ALDH3B2	ENSG00000231395		ENSG00000165794	SLC39A2	ENSG00000159166	LAD1	ENSG00000258375		ENSG00000287897		ENSG00000151948	GLT1D1	ENSG00000173391	OLR1	ENSG00000197632	SERPINB2	ENSG00000153292	ADGRF1	ENSG00000132746	ALDH3B2	ENSG00000095585	BLNK	ENSG00000132746	ALDH3B2	ENSG00000197641	SERPINB13	ENSG00000179913	B3GNT3
ENSG00000287537		ENSG00000271199		ENSG00000240890	G2E3P1	ENSG00000279770	LINC00552	ENSG00000227755		ENSG00000243051	RN7SL269P	ENSG00000207191	SNORD116-5	ENSG00000111335	OAS2	ENSG00000243620	LOC112268449	ENSG00000285876	LOC105373436	ENSG00000255167	NELL1-AS1	ENSG00000246820	RIC3-DT	ENSG00000197641	SERPINB13	ENSG00000167880	EVPL	ENSG00000166869	CHP2	ENSG00000137273	FOXF2	ENSG00000173391	OLR1	ENSG00000180818	HOXC10	ENSG00000153292	ADGRF1	ENSG00000111335	OAS2	ENSG00000182585	EPGN
ENSG00000233492		ENSG00000273257		ENSG00000243986	ENO1P3	ENSG00000225492		ENSG00000101307	SIRPB1	ENSG00000269752		ENSG00000275850		ENSG00000206075	SERPINB5	ENSG00000156284	CLDN8	ENSG00000198829	SUCNR1	ENSG00000279099		ENSG00000249098		ENSG00000139800	ZIC5	ENSG00000268460	LOC93429	ENSG00000148704	VAX1	ENSG00000132746	ALDH3B2	ENSG00000167880	EVPL	ENSG00000197632	SERPINB2	ENSG00000206075	SERPINB5	ENSG00000129538	RNASE1	ENSG00000094755	GABRP
ENSG00000234423	LINC01250	ENSG00000258569		ENSG00000280231		ENSG00000137648	TMPRSS4	ENSG00000186832	KRT16	ENSG00000237665	GRM7-AS2	ENSG00000276850	ANXA8	ENSG00000223841		ENSG00000171631	P2RY6	ENSG00000278318	ZNF229	ENSG00000285876	LOC105373436	ENSG00000278668		ENSG00000264230	ANXA8L1	ENSG00000129538	RNASE1	ENSG00000180818	HOXC10	ENSG00000173391	OLR1	ENSG00000137648	TMPRSS4	ENSG00000128710	HOXD10	ENSG00000135903	PAX3	ENSG00000148704	VAX1	ENSG00000230937	MIR205HG
ENSG00000132530	XAF1	ENSG00000261407		ENSG00000180818	HOXC10	ENSG00000141434	MEP1B	ENSG00000197901	SLC22A6	ENSG00000239332		ENSG00000230581	ACTG1P14	ENSG00000166509	CLEC3A	ENSG00000259281	LINGO1-AS2	ENSG00000149418	ST14	ENSG00000111335	OAS2	ENSG00000262558		ENSG00000111199	TRPV4	ENSG00000148704	VAX1	ENSG00000268104	SLC6A14	ENSG00000179913	B3GNT3	ENSG00000169469	SPRR1B	ENSG00000151948	GLT1D1	ENSG00000121742	GJB6	ENSG00000135925	WNT10A	ENSG00000095585	BLNK
ENSG00000243584		ENSG00000226194	LINC02519	ENSG00000239332		ENSG00000218896	TUBB8P2	ENSG00000257083		ENSG00000240622		ENSG00000237424	FOXD2-AS1	ENSG00000147381	MAGEA4	ENSG00000279250		ENSG00000141434	MEP1B	ENSG00000187054	TMPRSS11A	ENSG00000236928		ENSG00000130701	RBBP8NL	ENSG00000149418	ST14	ENSG00000094755	GABRP	ENSG00000121742	GJB6	ENSG00000175315	CST6	ENSG00000109101	FOXN1	ENSG00000197641	SERPINB13	ENSG00000149418	ST14	ENSG00000109101	FOXN1
ENSG00000185811	IKZF1	ENSG00000235748		ENSG00000227950	RPL37P9	ENSG00000282865		ENSG00000272808	GCAWKR	ENSG00000243620	LOC112268449	ENSG00000112238	PRDM13	ENSG00000264230	ANXA8L1	ENSG00000111199	TRPV4	ENSG00000262884	LOC101927911	ENSG00000260816		ENSG00000264546		ENSG00000173391	OLR1	ENSG00000169469	SPRR1B	ENSG00000182585	EPGN	ENSG00000111199	TRPV4	ENSG00000128710	HOXD10	ENSG00000230937	MIR205HG	ENSG00000111335	OAS2	ENSG00000167880	EVPL	ENSG00000137440	FGFBP1
ENSG00000198049	AVPR1B	ENSG00000256108		ENSG00000232830		ENSG00000285921		ENSG00000137648	TMPRSS4	ENSG00000284188	C1orf202	ENSG00000183484	GPR132	ENSG00000285876	LOC105373436	ENSG00000183479	TREX2	ENSG00000286546	LOC613266	ENSG00000268460	LOC93429	ENSG00000227598		ENSG00000179913	B3GNT3	ENSG00000175315	CST6	ENSG00000064195	DLX3	ENSG00000175793	SFN	ENSG00000151948	GLT1D1	ENSG00000268104	SLC6A14	ENSG00000129538	RNASE1	ENSG00000137648	TMPRSS4	ENSG00000128383	APOBEC3A
ENSG00000225133	MORF4L1P4	ENSG00000259442		ENSG00000243307		ENSG00000171346	KRT15	ENSG00000168148	H3-4	ENSG00000095585	BLNK	ENSG00000187166	H1-7	ENSG00000237463	LRRC52-AS1	ENSG00000246820	RIC3-DT	ENSG00000205181	LINC00654	ENSG00000280291		ENSG00000259281	LINGO1-AS2	ENSG00000121742	GJB6	ENSG00000137440	FGFBP1	ENSG00000169469	SPRR1B	ENSG00000182585	EPGN	ENSG00000149418	ST14	ENSG00000094755	GABRP	ENSG00000180818	HOXC10	ENSG00000109101	FOXN1	ENSG00000169469	SPRR1B
ENSG00000232491		ENSG00000228368		ENSG00000259442		ENSG00000149418	ST14	ENSG00000282865		ENSG00000132746	ALDH3B2	ENSG00000213185	FAM24B	ENSG00000071909	MYO3B	ENSG00000237665	GRM7-AS2	ENSG00000286042	LCAL1	ENSG00000170477	KRT4	ENSG00000287912		ENSG00000166869	CHP2	ENSG00000135925	WNT10A	ENSG00000230937	MIR205HG	ENSG00000137648	TMPRSS4	ENSG00000109101	FOXN1	ENSG00000185479	KRT6B	ENSG00000171345	KRT19	ENSG00000137440	FGFBP1	ENSG00000185479	KRT6B
ENSG00000232732	LOC101927687	ENSG00000229048		ENSG00000280190		ENSG00000142623	PADI1	ENSG00000259242		ENSG00000156284	CLDN8	ENSG00000213287	LOC101929104	ENSG00000132746	ALDH3B2	ENSG00000139144	PIK3C2G	ENSG00000105664	COMP	ENSG00000197641	SERPINB13	ENSG00000163207	IVL	ENSG00000171345	KRT19	ENSG00000109101	FOXN1	ENSG00000137440	FGFBP1	ENSG00000130701	RBBP8NL	ENSG00000135925	WNT10A	ENSG00000077274	CAPN6	ENSG00000148704	VAX1	ENSG00000128383	APOBEC3A	ENSG00000232316	LINC02518
ENSG00000234622		ENSG00000234724		ENSG00000142623	PADI1	ENSG00000204397	CARD16	ENSG00000204876	LOC389602	ENSG00000175485	OR52W1	ENSG00000226801		ENSG00000257083		ENSG00000213871		ENSG00000109321	AREG	ENSG00000242330	RN7SL683P	ENSG00000163046	ANKRD30BL	ENSG00000282304	MALL	ENSG00000128710	HOXD10	ENSG00000109101	FOXN1	ENSG00000169469	SPRR1B	ENSG00000129538	RNASE1	ENSG00000168907	PLA2G4F	ENSG00000175793	SFN	ENSG00000121742	GJB6	ENSG00000005001	PRSS22
ENSG00000235012	JCADP1	ENSG00000236491		ENSG00000226979	LTA	ENSG00000230946		ENSG00000251537		ENSG00000258870		ENSG00000255970	LINC02421	ENSG00000260816		ENSG00000248685		ENSG00000157551	KCNJ15	ENSG00000261336	EIF4BP5	ENSG00000265713	LOC100421100	ENSG00000129538	RNASE1	ENSG00000121742	GJB6	ENSG00000128710	HOXD10	ENSG00000171345	KRT19	ENSG00000185479	KRT6B	ENSG00000172818	OVOL1	ENSG00000179913	B3GNT3	ENSG00000169469	SPRR1B	ENSG00000135925	WNT10A
ENSG00000236878	MTATP6P26	ENSG00000243051	RN7SL269P	ENSG00000230537	LOC105379829	ENSG00000092345	DAZL	ENSG00000135903	PAX3	ENSG00000278880		ENSG00000285876	LOC105373436	ENSG00000286952	LOC124909384	ENSG00000253616		ENSG00000175202	HIGD2B	ENSG00000279250		ENSG00000275088		ENSG00000175793	SFN	ENSG00000118194	TNNT2	ENSG00000118194	TNNT2	ENSG00000005102	MEOX1	ENSG00000121742	GJB6	ENSG00000255398	HCAR3	ENSG00000182585	EPGN	ENSG00000185479	KRT6B	ENSG00000255398	HCAR3
ENSG00000237406	NDUFA9P1	ENSG00000253616		ENSG00000236375		ENSG00000278318	ZNF229	ENSG00000170477	KRT4	ENSG00000178860	MSC	ENSG00000255211	LOC392187	ENSG00000287897		ENSG00000176076	KCNE5	ENSG00000182585	EPGN	ENSG00000287897		ENSG00000109321	AREG	ENSG00000148704	VAX1	ENSG00000128383	APOBEC3A	ENSG00000077274	CAPN6	ENSG00000180818	HOXC10	ENSG00000232316	LINC02518	ENSG00000232316	LINC02518	ENSG00000128422	KRT17	ENSG00000232316	LINC02518	ENSG00000172818	OVOL1
ENSG00000237476	LINC01637	ENSG00000270554	EIF3EP4	ENSG00000236491		ENSG00000135903	PAX3	ENSG00000223841		ENSG00000286511		ENSG00000271803		ENSG00000232830		ENSG00000179913	B3GNT3	ENSG00000229894	GK3	ENSG00000227950	RPL37P9	ENSG00000177494	ZBED2	ENSG00000180818	HOXC10	ENSG00000005001	PRSS22	ENSG00000128383	APOBEC3A	ENSG00000151948	GLT1D1	ENSG00000005001	PRSS22	ENSG00000005001	PRSS22	ENSG00000137648	TMPRSS4	ENSG00000005001	PRSS22	ENSG00000268104	SLC6A14
ENSG00000250378	LOC107986453	ENSG00000274769		ENSG00000241651		ENSG00000224559	LINC01087	ENSG00000269845		ENSG00000215867	KRT18P57	ENSG00000156284	CLDN8	ENSG00000254865		ENSG00000230154		ENSG00000271795		ENSG00000249098		ENSG00000182585	EPGN	ENSG00000268104	SLC6A14	ENSG00000150048	CLEC1A	ENSG00000005001	PRSS22	ENSG00000128422	KRT17	ENSG00000163218	PGLYRP4	ENSG00000163218	PGLYRP4	ENSG00000111199	TRPV4	ENSG00000175315	CST6	ENSG00000149418	ST14
ENSG00000255492	H3P33	ENSG00000278668		ENSG00000270554	EIF3EP4	ENSG00000282100		ENSG00000271437		ENSG00000255480		ENSG00000207146		ENSG00000259151	CAP2P1	ENSG00000230184		ENSG00000279985		ENSG00000253857	LOC105375844	ENSG00000139144	PIK3C2G	ENSG00000128422	KRT17	ENSG00000132746	ALDH3B2	ENSG00000255398	HCAR3	ENSG00000268104	SLC6A14	ENSG00000086205	FOLH1	ENSG00000086205	FOLH1	ENSG00000128383	APOBEC3A	ENSG00000127954	STEAP4	ENSG00000166869	CHP2
ENSG00000257474		ENSG00000287354	LOC124904503	ENSG00000287647		ENSG00000164621	SMAD5-AS1	ENSG00000279521		ENSG00000278193		ENSG00000229235	RPL37P18	ENSG00000286281		ENSG00000233124		ENSG00000164621	SMAD5-AS1	ENSG00000254213		ENSG00000275328		ENSG00000182585	EPGN	ENSG00000127954	STEAP4	ENSG00000150048	CLEC1A	ENSG00000129538	RNASE1	ENSG00000137440	FGFBP1	ENSG00000137440	FGFBP1	ENSG00000189334	S100A14	ENSG00000129354	AP1M2	ENSG00000077274	CAPN6
ENSG00000259242		ENSG00000287456		ENSG00000180353	HCLS1	ENSG00000189398	OR7E12P	ENSG00000167785	ZNF558	ENSG00000172818	OVOL1	ENSG00000257612	MIR4307HG	ENSG00000112238	PRDM13	ENSG00000235445		ENSG00000236306	LINC01241	ENSG00000131668	BARX1	ENSG00000279521		ENSG00000064195	DLX3	ENSG00000137648	TMPRSS4	ENSG00000132746	ALDH3B2	ENSG00000282304	MALL	ENSG00000127954	STEAP4	ENSG00000175793	SFN	ENSG00000169469	SPRR1B	ENSG00000171345	KRT19	ENSG00000135374	ELF5
ENSG00000259828		ENSG00000180353	HCLS1	ENSG00000182722		ENSG00000148483	TMEM236	ENSG00000273073		ENSG00000206075	SERPINB5	ENSG00000149418	ST14	ENSG00000134827	TCN1	ENSG00000240167	RPS7P7	ENSG00000149573	MPZL2	ENSG00000168079	SCARA5	ENSG00000196090	PTPRT	ENSG00000169469	SPRR1B	ENSG00000169035	KLK7	ENSG00000169035	KLK7	ENSG00000185479	KRT6B	ENSG00000169035	KLK7	ENSG00000164093	PITX2	ENSG00000185479	KRT6B	ENSG00000151948	GLT1D1	ENSG00000121742	GJB6
ENSG00000267443		ENSG00000234123	RHBDF1P1	ENSG00000222024		ENSG00000251537		ENSG00000244249	RPS2P19	ENSG00000232732	LOC101927687	ENSG00000147381	MAGEA4	ENSG00000177494	ZBED2	ENSG00000244383	FAM3D-AS1	ENSG00000224563		ENSG00000198829	SUCNR1	ENSG00000205181	LINC00654	ENSG00000276850	ANXA8	ENSG00000180353	HCLS1	ENSG00000171631	P2RY6	ENSG00000185960	SHOX	ENSG00000175793	SFN	ENSG00000169035	KLK7	ENSG00000184363	PKP3	ENSG00000163218	PGLYRP4	ENSG00000175793	SFN
ENSG00000279090		ENSG00000259728		ENSG00000237476	LINC01637	ENSG00000233540	DNM3-IT1	ENSG00000253857	LOC105375844	ENSG00000236745	YRDCP2	ENSG00000224153	LINC02054	ENSG00000213185	FAM24B	ENSG00000254644		ENSG00000229235	RPL37P18	ENSG00000159166	LAD1	ENSG00000176402	GJC3	ENSG00000189334	S100A14	ENSG00000185479	KRT6B	ENSG00000142273	CBLC	ENSG00000168907	PLA2G4F	ENSG00000112238	PRDM13	ENSG00000142273	CBLC	ENSG00000060558	GNA15	ENSG00000071909	MYO3B	ENSG00000151948	GLT1D1
ENSG00000279099		ENSG00000261773		ENSG00000261068		ENSG00000254453		ENSG00000279099		ENSG00000265713	LOC100421100	ENSG00000242767	ZBTB20-AS4	ENSG00000226801		ENSG00000270279		ENSG00000254885		ENSG00000224245	LOC100421692	ENSG00000236375		ENSG00000118194	TNNT2	ENSG00000171345	KRT19	ENSG00000185479	KRT6B	ENSG00000189334	S100A14	ENSG00000150048	CLEC1A	ENSG00000112238	PRDM13	ENSG00000232316	LINC02518	ENSG00000096006	CRISP3	ENSG00000163218	PGLYRP4
ENSG00000279912		ENSG00000273765		ENSG00000285887		ENSG00000279757		ENSG00000286281		ENSG00000275850		ENSG00000180353	HCLS1	ENSG00000198049	AVPR1B	ENSG00000249160	LINC02213	ENSG00000270893		ENSG00000253236		ENSG00000260871		ENSG00000128383	APOBEC3A	ENSG00000232316	LINC02518	ENSG00000232316	LINC02518	ENSG00000255398	HCAR3	ENSG00000148704	VAX1	ENSG00000135925	WNT10A	ENSG00000276850	ANXA8	ENSG00000118194	TNNT2	ENSG00000096006	CRISP3
ENSG00000280767		ENSG00000279770	LINC00552	ENSG00000287089		ENSG00000256108		ENSG00000225510		ENSG00000279347		ENSG00000261773		ENSG00000255211	LOC392187	ENSG00000095585	BLNK	ENSG00000271428		ENSG00000285618		ENSG00000287872		ENSG00000255398	HCAR3	ENSG00000071909	MYO3B	ENSG00000135925	WNT10A	ENSG00000232316	LINC02518	ENSG00000171345	KRT19	ENSG00000121742	GJB6	ENSG00000255398	HCAR3	ENSG00000128710	HOXD10	ENSG00000128422	KRT17
ENSG00000287383		ENSG00000225928		ENSG00000125492	BARHL1	ENSG00000274023		ENSG00000230399	RBBP8P1	ENSG00000092345	DAZL	ENSG00000270002		ENSG00000248830		ENSG00000142623	PADI1	ENSG00000279757		ENSG00000286559	LOC101927857	ENSG00000225299		ENSG00000150048	CLEC1A	ENSG00000112238	PRDM13	ENSG00000121742	GJB6	ENSG00000184363	PKP3	ENSG00000071909	MYO3B	ENSG00000150048	CLEC1A	ENSG00000268104	SLC6A14	ENSG00000175793	SFN	ENSG00000142273	CBLC
ENSG00000112761	CCN6	ENSG00000228879	RPL35AP6	ENSG00000176402	GJC3	ENSG00000275506	H3P25	ENSG00000258001	R3HDM2-DT	ENSG00000123364	HOXC13	ENSG00000281469		ENSG00000156284	CLDN8	ENSG00000229370		ENSG00000287872		ENSG00000136574	GATA4	ENSG00000245928	SDAD1-AS1	ENSG00000132746	ALDH3B2	ENSG00000136695	IL36RN	ENSG00000149418	ST14	ENSG00000060558	GNA15	ENSG00000129354	AP1M2	ENSG00000148704	VAX1	ENSG00000185960	SHOX	ENSG00000164287	CDC20B	ENSG00000118194	TNNT2
ENSG00000189398	OR7E12P	ENSG00000239332		ENSG00000185028	LRRC14B	ENSG00000132746	ALDH3B2	ENSG00000274594		ENSG00000163207	IVL	ENSG00000092345	DAZL	ENSG00000235205		ENSG00000229689	ANKRD33BP1	ENSG00000223583	RPL17P9	ENSG00000204876	LOC389602	ENSG00000253394		ENSG00000043355	ZIC2	ENSG00000163218	PGLYRP4	ENSG00000175793	SFN	ENSG00000163218	PGLYRP4	ENSG00000159247		ENSG00000149418	ST14	ENSG00000043355	ZIC2	ENSG00000169035	KLK7	ENSG00000128710	HOXD10
ENSG00000287872		ENSG00000258870		ENSG00000253236		ENSG00000156284	CLDN8	ENSG00000287089		ENSG00000197901	SLC22A6	ENSG00000272733		ENSG00000237115	LOC100421775	ENSG00000235613	NSRP1P1	ENSG00000269155	LOC441179	ENSG00000275088		ENSG00000205642	VCX3B	ENSG00000137648	TMPRSS4	ENSG00000123388	HOXC11	ENSG00000112238	PRDM13	ENSG00000043355	ZIC2	ENSG00000136695	IL36RN	ENSG00000166869	CHP2	ENSG00000166869	CHP2	ENSG00000112238	PRDM13	ENSG00000089225	TBX5
ENSG00000184313	MROH7	ENSG00000145777	TSLP	ENSG00000259242		ENSG00000224679		ENSG00000148483	TMEM236	ENSG00000230154		ENSG00000278318	ZNF229	ENSG00000259281	LINGO1-AS2	ENSG00000275191		ENSG00000286032		ENSG00000043355	ZIC2	ENSG00000115221	ITGB6	ENSG00000184363	PKP3	ENSG00000157551	KCNJ15	ENSG00000136695	IL36RN	ENSG00000276850	ANXA8	ENSG00000164287	CDC20B	ENSG00000128422	KRT17	ENSG00000151948	GLT1D1	ENSG00000128422	KRT17	ENSG00000169035	KLK7
ENSG00000201684	RN7SKP239	ENSG00000279570		ENSG00000070526	ST6GALNAC1	ENSG00000229894	GK3	ENSG00000216863	LY86-AS1	ENSG00000238189		ENSG00000119457	SLC46A2	ENSG00000259398		ENSG00000142677	IL22RA1	ENSG00000196090	PTPRT	ENSG00000232830		ENSG00000112238	PRDM13	ENSG00000169035	KLK7	ENSG00000175793	SFN	ENSG00000163218	PGLYRP4	ENSG00000164093	PITX2	ENSG00000170178	HOXD12	ENSG00000243620	LOC112268449	ENSG00000163218	PGLYRP4	ENSG00000086205	FOLH1	ENSG00000112238	PRDM13
ENSG00000214626	POLR3DP1	ENSG00000086548	CEACAM6	ENSG00000086548	CEACAM6	ENSG00000234995	RPS3AP28	ENSG00000175315	CST6	ENSG00000254649		ENSG00000256108		ENSG00000279250		ENSG00000159166	LAD1	ENSG00000111199	TRPV4	ENSG00000234423	LINC01250	ENSG00000204021	LIPK	ENSG00000180353	HCLS1	ENSG00000182795	C1orf116	ENSG00000243620	LOC112268449	ENSG00000070190	DAPP1	ENSG00000180353	HCLS1	ENSG00000175315	CST6	ENSG00000096006	CRISP3	ENSG00000180353	HCLS1	ENSG00000171345	KRT19
ENSG00000225341		ENSG00000119535	CSF3R	ENSG00000101307	SIRPB1	ENSG00000240173	RN7SL771P	ENSG00000222024		ENSG00000271499		ENSG00000256577	SLC6A12-AS1	ENSG00000280291		ENSG00000272395	IFNL4	ENSG00000225299		ENSG00000243307		ENSG00000225094		ENSG00000185479	KRT6B	ENSG00000129354	AP1M2	ENSG00000128422	KRT17	ENSG00000169035	KLK7	ENSG00000137699	TRIM29	ENSG00000136695	IL36RN	ENSG00000118194	TNNT2	ENSG00000170178	HOXD12	ENSG00000064195	DLX3
ENSG00000232633		ENSG00000146755	TRIM50	ENSG00000133800	LYVE1	ENSG00000254885		ENSG00000234943		ENSG00000102243	VGLL1	ENSG00000175793	SFN	ENSG00000287105		ENSG00000124429	POF1B	ENSG00000226194	LINC02519	ENSG00000259281	LINGO1-AS2	ENSG00000236044		ENSG00000232316	LINC02518	ENSG00000086205	FOLH1	ENSG00000123388	HOXC11	ENSG00000112238	PRDM13	ENSG00000128422	KRT17	ENSG00000170178	HOXD12	ENSG00000089225	TBX5	ENSG00000137699	TRIM29	ENSG00000164093	PITX2
ENSG00000245080	MIR3150BHG	ENSG00000187166	H1-7	ENSG00000140522	RLBP1	ENSG00000276107		ENSG00000264000		ENSG00000176402	GJC3	ENSG00000179913	B3GNT3	ENSG00000131668	BARX1	ENSG00000226969	PRKCZ-DT	ENSG00000239528		ENSG00000262516	DPPA3P6	ENSG00000237861		ENSG00000167880	EVPL	ENSG00000128422	KRT17	ENSG00000171345	KRT19	ENSG00000150048	CLEC1A	ENSG00000163209	SPRR3	ENSG00000171345	KRT19	ENSG00000164287	CDC20B	ENSG00000136695	IL36RN	ENSG00000086205	FOLH1
ENSG00000262516	DPPA3P6	ENSG00000230045	FAM90A15	ENSG00000159247		ENSG00000134757	DSG3	ENSG00000280384		ENSG00000204021	LIPK	ENSG00000275927		ENSG00000127954	STEAP4	ENSG00000241651		ENSG00000261407		ENSG00000287794	ANCV1RP	ENSG00000253932		ENSG00000112238	PRDM13	ENSG00000137699	TRIM29	ENSG00000164093	PITX2	ENSG00000148704	VAX1	ENSG00000182795	C1orf116	ENSG00000253313	C1orf210	ENSG00000169035	KLK7	ENSG00000155622	XAGE2	ENSG00000253313	C1orf210
ENSG00000268987		ENSG00000236268	LINC01361	ENSG00000179799	OR7E22P	ENSG00000149573	MPZL2	ENSG00000043355	ZIC2	ENSG00000213871		ENSG00000226191		ENSG00000135697	BCO1	ENSG00000243101	RPS3P7	ENSG00000285921		ENSG00000287912		ENSG00000136574	GATA4	ENSG00000136695	IL36RN	ENSG00000227121		ENSG00000145649	GZMA	ENSG00000167880	EVPL	ENSG00000123388	HOXC11	ENSG00000184363	PKP3	ENSG00000112238	PRDM13	ENSG00000182795	C1orf116	ENSG00000170178	HOXD12
ENSG00000273747		ENSG00000243584		ENSG00000225043	RPL18AP2	ENSG00000126778	SIX1	ENSG00000071909	MYO3B	ENSG00000225076		ENSG00000125492	BARHL1	ENSG00000173421	IHO1	ENSG00000255750	SSPN-AS1	ENSG00000137699	TRIM29	ENSG00000167785	ZNF558	ENSG00000203782	LORICRIN	ENSG00000163218	PGLYRP4	ENSG00000087128	TMPRSS11E	ENSG00000168907	PLA2G4F	ENSG00000166869	CHP2	ENSG00000157551	KCNJ15	ENSG00000165272	AQP3	ENSG00000064195	DLX3	ENSG00000150048	CLEC1A	ENSG00000184363	PKP3
ENSG00000180818	HOXC10	ENSG00000257512		ENSG00000226281	LOC105374901	ENSG00000228019		ENSG00000132746	ALDH3B2	ENSG00000225341		ENSG00000164532	TBX20	ENSG00000225726		ENSG00000228680	LOC124901619	ENSG00000175793	SFN	ENSG00000232633		ENSG00000215867	KRT18P57	ENSG00000123388	HOXC11	ENSG00000165685	TMEM52B	ENSG00000086205	FOLH1	ENSG00000065618	COL17A1	ENSG00000155622	XAGE2	ENSG00000123388	HOXC11	ENSG00000164093	PITX2	ENSG00000157551	KCNJ15	ENSG00000205221	VIT
ENSG00000206262	FOXL2NB	ENSG00000258018		ENSG00000233157	LOC100419506	ENSG00000146755	TRIM50	ENSG00000156284	CLDN8	ENSG00000226969	PRKCZ-DT	ENSG00000186564	FOXD2	ENSG00000244249	RPS2P19	ENSG00000229060		ENSG00000204711	CFAP95	ENSG00000232903	LINC01166	ENSG00000279391		ENSG00000065618	COL17A1	ENSG00000163209	SPRR3	ENSG00000129465	RIPK3	ENSG00000136695	IL36RN	ENSG00000096006	CRISP3	ENSG00000171631	P2RY6	ENSG00000167880	EVPL	ENSG00000163209	SPRR3	ENSG00000165272	AQP3
ENSG00000207191	SNORD116-5	ENSG00000260913	LINC01254	ENSG00000243609		ENSG00000215867	KRT18P57	ENSG00000197632	SERPINB2	ENSG00000228887	EEF1DP1	ENSG00000134757	DSG3	ENSG00000158482		ENSG00000237861		ENSG00000272161		ENSG00000234943		ENSG00000134827	TCN1	ENSG00000164093	PITX2	ENSG00000186529	CYP4F3	ENSG00000165272	AQP3	ENSG00000164287	CDC20B	ENSG00000118194	TNNT2	ENSG00000155622	XAGE2	ENSG00000180353	HCLS1	ENSG00000261068		ENSG00000171631	P2RY6
ENSG00000237101	LOC101927164	ENSG00000274286	ADRA2B	ENSG00000257083		ENSG00000236306	LINC01241	ENSG00000224679		ENSG00000229370		ENSG00000149573	MPZL2	ENSG00000180353	HCLS1	ENSG00000254649		ENSG00000060558	GNA15	ENSG00000244286		ENSG00000205325		ENSG00000070190	DAPP1	ENSG00000123364	HOXC13	ENSG00000227121		ENSG00000170178	HOXD12	ENSG00000012124	CD22	ENSG00000096006	CRISP3	ENSG00000065618	COL17A1	ENSG00000123364	HOXC13	ENSG00000205420	KRT6A
ENSG00000256577	SLC6A12-AS1	ENSG00000189334	S100A14	ENSG00000257512		ENSG00000239528		ENSG00000234995	RPS3AP28	ENSG00000235470	NEURL1-AS1	ENSG00000142623	PADI1	ENSG00000183734	ASCL2	ENSG00000276673		ENSG00000112238	PRDM13	ENSG00000256481		ENSG00000229048		ENSG00000168907	PLA2G4F	ENSG00000145103	ILDR1	ENSG00000175315	CST6	ENSG00000180353	HCLS1	ENSG00000065618	COL17A1	ENSG00000118194	TNNT2	ENSG00000070190	DAPP1	ENSG00000123388	HOXC11	ENSG00000136695	IL36RN
ENSG00000271795		ENSG00000229559		ENSG00000258018		ENSG00000255480		ENSG00000258212		ENSG00000204936	CD177	ENSG00000224679		ENSG00000222024		ENSG00000286046		ENSG00000204021	LIPK	ENSG00000196090	PTPRT	ENSG00000229689	ANKRD33BP1	ENSG00000165272	AQP3	ENSG00000155622	XAGE2	ENSG00000087128	TMPRSS11E	ENSG00000165272	AQP3	ENSG00000261068		ENSG00000183378	OVCH2	ENSG00000165272	AQP3	ENSG00000124205	EDN3	ENSG00000155622	XAGE2
ENSG00000120279	MYCT1	ENSG00000230537	LOC105379829	ENSG00000267429		ENSG00000259358		ENSG00000273691		ENSG00000214146	LINC02026	ENSG00000229370		ENSG00000229339	RPL7AP83	ENSG00000164532	TBX20	ENSG00000228835		ENSG00000177494	ZBED2	ENSG00000233176	OR7E157P	ENSG00000163898	LIPH	ENSG00000065618	COL17A1	ENSG00000165685	TMEM52B	ENSG00000163898	LIPH	ENSG00000159184	HOXB13	ENSG00000205221	VIT	ENSG00000163898	LIPH	ENSG00000186529	CYP4F3	ENSG00000150048	CLEC1A
ENSG00000168148	H3-4	ENSG00000231169		ENSG00000267749		ENSG00000273760		ENSG00000278880		ENSG00000241754		ENSG00000229689	ANKRD33BP1	ENSG00000261068		ENSG00000235387	SPAAR	ENSG00000238386	RNU7-48P	ENSG00000244249	RPS2P19	ENSG00000243051	RN7SL269P	ENSG00000204397	CARD16	ENSG00000205325		ENSG00000205420	KRT6A	ENSG00000123388	HOXC11	ENSG00000186529	CYP4F3	ENSG00000205420	KRT6A	ENSG00000135925	WNT10A	ENSG00000121552	CSTA	ENSG00000168907	PLA2G4F
ENSG00000179799	OR7E22P	ENSG00000235613	NSRP1P1	ENSG00000268635		ENSG00000286316		ENSG00000285887		ENSG00000244268		ENSG00000230470		ENSG00000270002		ENSG00000115221	ITGB6	ENSG00000252778	LOC124900315	ENSG00000257083		ENSG00000243620	LOC112268449	ENSG00000087128	TMPRSS11E	ENSG00000229847	EMX2OS	ENSG00000184363	PKP3	ENSG00000155622	XAGE2	ENSG00000128713	HOXD11	ENSG00000137699	TRIM29	ENSG00000170178	HOXD12	ENSG00000065618	COL17A1	ENSG00000179059	ZFP42
ENSG00000222503		ENSG00000238189		ENSG00000279143		ENSG00000174171	LOC105370792	ENSG00000092345	DAZL	ENSG00000216639	RPL7AP35	ENSG00000234933	CDC42P1	ENSG00000275139		ENSG00000086205	FOLH1	ENSG00000259341		ENSG00000258469		ENSG00000251211	LOC645853	ENSG00000185960	SHOX	ENSG00000170178	HOXD12	ENSG00000135374	ELF5	ENSG00000096006	CRISP3	ENSG00000165685	TMEM52B	ENSG00000159184	HOXB13	ENSG00000205221	VIT	ENSG00000164283	ESM1	ENSG00000163207	IVL
ENSG00000225510		ENSG00000240167	RPS7P7	ENSG00000279330		ENSG00000227755		ENSG00000107831	FGF8	ENSG00000218502		ENSG00000255329		ENSG00000136574	GATA4	ENSG00000170967	DDI1	ENSG00000270174	LOC101927950	ENSG00000285887		ENSG00000251972	RNU6-123P	ENSG00000186529	CYP4F3	ENSG00000182107	TMEM30B	ENSG00000155622	XAGE2	ENSG00000118194	TNNT2	ENSG00000134827	TCN1	ENSG00000128713	HOXD11	ENSG00000136695	IL36RN	ENSG00000182107	TMEM30B	ENSG00000109321	AREG
ENSG00000227189	LOC105374344	ENSG00000244302	PEX5L-AS2	ENSG00000279609		ENSG00000184735	DDX53	ENSG00000197585		ENSG00000237646		ENSG00000263511	MIR5699	ENSG00000177984	LCN15	ENSG00000176402	GJC3	ENSG00000282304	MALL	ENSG00000205181	LINC00654	ENSG00000254649		ENSG00000145103	ILDR1	ENSG00000124205	EDN3	ENSG00000231535	LINC00278	ENSG00000205221	VIT	ENSG00000145103	ILDR1	ENSG00000104413	ESRP1	ENSG00000155622	XAGE2	ENSG00000019169	MARCO	ENSG00000123388	HOXC11
ENSG00000230986	DDX3P2	ENSG00000253394		ENSG00000283597		ENSG00000206075	SERPINB5	ENSG00000224707	E2F3-IT1	ENSG00000243359	RN7SL815P	ENSG00000282100		ENSG00000188910	GJB3	ENSG00000198074	AKR1B10	ENSG00000287884		ENSG00000234944	LINC02623	ENSG00000279347		ENSG00000259439	LINC01833	ENSG00000273760		ENSG00000104413	ESRP1	ENSG00000135925	WNT10A	ENSG00000124205	EDN3	ENSG00000165685	TMEM52B	ENSG00000204397	CARD16	ENSG00000227121		ENSG00000137699	TRIM29
ENSG00000231395		ENSG00000255358		ENSG00000161055	SCGB3A1	ENSG00000226801		ENSG00000232778	RPL23AP50	ENSG00000248222		ENSG00000091128	LAMB4	ENSG00000213871		ENSG00000205325		ENSG00000168967		ENSG00000269155	LOC441179	ENSG00000010438	PRSS3	ENSG00000135925	WNT10A	ENSG00000096006	CRISP3	ENSG00000115221	ITGB6	ENSG00000259439	LINC01833	ENSG00000182107	TMEM30B	ENSG00000122176	FMOD	ENSG00000282304	MALL	ENSG00000165685	TMEM52B	ENSG00000122176	FMOD
ENSG00000232131	NCOA7-AS1	ENSG00000261072		ENSG00000172818	OVOL1	ENSG00000231615	LOC646870	ENSG00000236274		ENSG00000248685		ENSG00000243101	RPS3P7	ENSG00000240861	RPS10P23	ENSG00000232675		ENSG00000189398	OR7E12P	ENSG00000131982		ENSG00000157703	SVOPL	ENSG00000060558	GNA15	ENSG00000132698	RAB25	ENSG00000205325		ENSG00000159184	HOXB13	ENSG00000005073	HOXA11	ENSG00000064195	DLX3	ENSG00000150048	CLEC1A	ENSG00000087128	TMPRSS11E	ENSG00000104413	ESRP1
ENSG00000232778	RPL23AP50	ENSG00000264150		ENSG00000218502		ENSG00000234123	RHBDF1P1	ENSG00000253208	PSME2P5	ENSG00000254471	LOC646112	ENSG00000254453		ENSG00000248685		ENSG00000243359	RN7SL815P	ENSG00000215867	KRT18P57	ENSG00000205946	USP17L6P	ENSG00000189127	ANKRD34B	ENSG00000155622	XAGE2	ENSG00000255399	TBX5-AS1	ENSG00000170178	HOXD12	ENSG00000186529	CYP4F3	ENSG00000177494	ZBED2	ENSG00000125850	OVOL2	ENSG00000168907	PLA2G4F	ENSG00000145103	ILDR1	ENSG00000175315	CST6
ENSG00000232903	LINC01166	ENSG00000269752		ENSG00000226954		ENSG00000237088	RPL7AP48	ENSG00000258469		ENSG00000258375		ENSG00000255928		ENSG00000258001	R3HDM2-DT	ENSG00000275328		ENSG00000233519		ENSG00000279521		ENSG00000215088	RPS5P3	ENSG00000231535	LINC00278	ENSG00000164283	ESM1	ENSG00000179059	ZFP42	ENSG00000128713	HOXD11	ENSG00000164283	ESM1	ENSG00000134827	TCN1	ENSG00000109321	AREG	ENSG00000132698	RAB25	ENSG00000121552	CSTA
ENSG00000234498	RPL13AP20	ENSG00000231114		ENSG00000228887	EEF1DP1	ENSG00000270553	LOC107984970	ENSG00000259358		ENSG00000278979		ENSG00000258569		ENSG00000268460	LOC93429	ENSG00000284655		ENSG00000255321		ENSG00000206168		ENSG00000224287		ENSG00000170178	HOXD12	ENSG00000121552	CSTA	ENSG00000125850	OVOL2	ENSG00000077274	CAPN6	ENSG00000132698	RAB25	ENSG00000145649	GZMA	ENSG00000123388	HOXC11	ENSG00000115919	KYNU	ENSG00000243620	LOC112268449
ENSG00000237115	LOC100421775	ENSG00000189398	OR7E12P	ENSG00000231274	SBK3	ENSG00000275850		ENSG00000259723		ENSG00000287288	FRG1BP	ENSG00000275506	H3P25	ENSG00000286411		ENSG00000092345	DAZL	ENSG00000258787	SEPHS1P2	ENSG00000250629		ENSG00000241754		ENSG00000182107	TMEM30B	ENSG00000177494	ZBED2	ENSG00000137699	TRIM29	ENSG00000178934	LGALS7	ENSG00000117595	IRF6	ENSG00000196954	CASP4	ENSG00000186529	CYP4F3	ENSG00000205420	KRT6A	ENSG00000164283	ESM1
ENSG00000240861	RPS10P23	ENSG00000259630		ENSG00000245928	SDAD1-AS1	ENSG00000282304	MALL	ENSG00000262402		ENSG00000287647		ENSG00000279770	LINC00552	ENSG00000288073		ENSG00000136574	GATA4	ENSG00000010438	PRSS3	ENSG00000171346	KRT15	ENSG00000286017		ENSG00000119535	CSF3R	ENSG00000159184	HOXB13	ENSG00000253313	C1orf210	ENSG00000164778	EN2	ENSG00000121552	CSTA	ENSG00000130595	TNNT3	ENSG00000121552	CSTA	ENSG00000128713	HOXD11	ENSG00000115221	ITGB6
ENSG00000254213		ENSG00000287537		ENSG00000255358		ENSG00000286180		ENSG00000262516	DPPA3P6	ENSG00000225492		ENSG00000286877		ENSG00000167785	ZNF558	ENSG00000181617	FDCSP	ENSG00000225133	MORF4L1P4	ENSG00000071909	MYO3B	ENSG00000167880	EVPL	ENSG00000125850	OVOL2	ENSG00000005073	HOXA11	ENSG00000089225	TBX5	ENSG00000064195	DLX3	ENSG00000104413	ESRP1	ENSG00000163207	IVL	ENSG00000182107	TMEM30B	ENSG00000205325		ENSG00000227121
ENSG00000269086	LINC02965	ENSG00000139144	PIK3C2G	ENSG00000258576		ENSG00000286643		ENSG00000269086	LINC02965	ENSG00000251537		ENSG00000287498		ENSG00000176076	KCNE5	ENSG00000184608	FAM167A-AS1	ENSG00000134757	DSG3	ENSG00000135697	BCO1	ENSG00000166770	ZNF667-AS1	ENSG00000178934	LGALS7	ENSG00000167157	PRRX2	ENSG00000096006	CRISP3	ENSG00000125850	OVOL2	ENSG00000205420	KRT6A	ENSG00000135374	ELF5	ENSG00000081277	PKP1	ENSG00000108244	KRT23	ENSG00000145649	GZMA
ENSG00000271138		ENSG00000183378	OVCH2	ENSG00000265713	LOC100421100	ENSG00000270986		ENSG00000273760		ENSG00000142273	CBLC	ENSG00000168828	OR13J1	ENSG00000255750	SSPN-AS1	ENSG00000261524	ABCB10P3	ENSG00000153292	ADGRF1	ENSG00000185028	LRRC14B	ENSG00000230184		ENSG00000089225	TBX5	ENSG00000115919	KYNU	ENSG00000205221	VIT	ENSG00000145103	ILDR1	ENSG00000019169	MARCO	ENSG00000115221	ITGB6	ENSG00000119535	CSF3R	ENSG00000165272	AQP3	ENSG00000165685	TMEM52B
ENSG00000275443	LOC105370997	ENSG00000079393	DUSP13B	ENSG00000271499		ENSG00000286546	LOC613266	ENSG00000283529		ENSG00000094755	GABRP	ENSG00000137699	TRIM29	ENSG00000102145	GATA1	ENSG00000286385		ENSG00000185960	SHOX	ENSG00000222024		ENSG00000231169		ENSG00000273760		ENSG00000117595	IRF6	ENSG00000255399	TBX5-AS1	ENSG00000117595	IRF6	ENSG00000087128	TMPRSS11E	ENSG00000268388	FENDRR	ENSG00000129354	AP1M2	ENSG00000122121	XPNPEP2	ENSG00000127507	ADGRE2
ENSG00000277621		ENSG00000119457	SLC46A2	ENSG00000273557		ENSG00000287498		ENSG00000206075	SERPINB5	ENSG00000124429	POF1B	ENSG00000223427		ENSG00000212126	TAS2R50	ENSG00000167880	EVPL	ENSG00000229689	ANKRD33BP1	ENSG00000224746		ENSG00000236745	YRDCP2	ENSG00000077274	CAPN6	ENSG00000205420	KRT6A	ENSG00000130595	TNNT3	ENSG00000182107	TMEM30B	ENSG00000123364	HOXC13	ENSG00000127507	ADGRE2	ENSG00000114638	UPK1B	ENSG00000104413	ESRP1	ENSG00000087128	TMPRSS11E
ENSG00000277795		ENSG00000204814		ENSG00000285254	LOC124902392	ENSG00000174059	CD34	ENSG00000223849		ENSG00000179913	B3GNT3	ENSG00000241438		ENSG00000240167	RPS7P7	ENSG00000185306	C12orf56	ENSG00000237088	RPL7AP48	ENSG00000229339	RPL7AP83	ENSG00000239332		ENSG00000096006	CRISP3	ENSG00000104413	ESRP1	ENSG00000164283	ESM1	ENSG00000204397	CARD16	ENSG00000165272	AQP3	ENSG00000129465	RIPK3	ENSG00000087128	TMPRSS11E	ENSG00000229847	EMX2OS	ENSG00000125850	OVOL2
ENSG00000279330		ENSG00000207191	SNORD116-5	ENSG00000287456		ENSG00000232134	RPS15AP12	ENSG00000225215	SMARCE1P1	ENSG00000205755	CRLF2	ENSG00000242488		ENSG00000253263		ENSG00000215867	KRT18P57	ENSG00000259728		ENSG00000232778	RPL23AP50	ENSG00000248222		ENSG00000205221	VIT	ENSG00000166869	CHP2	ENSG00000121552	CSTA	ENSG00000154258	ABCA9	ENSG00000228630	HOTAIR	ENSG00000140955	ADAD2	ENSG00000145103	ILDR1	ENSG00000159247		ENSG00000115919	KYNU
ENSG00000286263		ENSG00000230470		ENSG00000230993		ENSG00000279912		ENSG00000226801		ENSG00000227660		ENSG00000271049		ENSG00000259242		ENSG00000228879	RPL35AP6	ENSG00000266717		ENSG00000234040	RPL10P12	ENSG00000252036	RN7SKP288	ENSG00000117595	IRF6	ENSG00000143355	LHX9	ENSG00000177494	ZBED2	ENSG00000114638	UPK1B	ENSG00000108244	KRT23	ENSG00000177494	ZBED2	ENSG00000178934	LGALS7	ENSG00000204941	PSG5	ENSG00000183378	OVCH2
ENSG00000287089		ENSG00000242488		ENSG00000243854	RN7SL67P	ENSG00000287352	LOC102724858	ENSG00000229794	MTCYBP32	ENSG00000229689	ANKRD33BP1	ENSG00000176076	KCNE5	ENSG00000259632		ENSG00000236375		ENSG00000270002		ENSG00000237158		ENSG00000255267	LINC02687	ENSG00000255399	TBX5-AS1	ENSG00000108244	KRT23	ENSG00000163207	IVL	ENSG00000081277	PKP1	ENSG00000128383	APOBEC3A	ENSG00000179059	ZFP42	ENSG00000135480	KRT7	ENSG00000117595	IRF6	ENSG00000260401
ENSG00000287354	LOC124904503	ENSG00000258405	ZNF578	ENSG00000079112	CDH17	ENSG00000287383		ENSG00000232732	LOC101927687	ENSG00000234358	RPL7AP42	ENSG00000183479	TREX2	ENSG00000271437		ENSG00000236532	LINC01695	ENSG00000276107		ENSG00000271437		ENSG00000257272		ENSG00000164778	EN2	ENSG00000164287	CDC20B	ENSG00000109321	AREG	ENSG00000119535	CSF3R	ENSG00000143355	LHX9	ENSG00000164283	ESM1	ENSG00000111319	SCNN1A	ENSG00000012124	CD22	ENSG00000130595	TNNT3
ENSG00000287829		ENSG00000259866	LOC100420642	ENSG00000184313	MROH7	ENSG00000258829		ENSG00000235683		ENSG00000236007	MTCO1P46	ENSG00000112761	CCN6	ENSG00000275927		ENSG00000248340		ENSG00000279570		ENSG00000286658	LOC124901632	ENSG00000278925		ENSG00000154258	ABCA9	ENSG00000165272	AQP3	ENSG00000159184	HOXB13	ENSG00000111319	SCNN1A	ENSG00000077274	CAPN6	ENSG00000149573	MPZL2	ENSG00000113430	IRX4	ENSG00000142973	CYP4B1	ENSG00000128713	HOXD11
ENSG00000142623	PADI1	ENSG00000260105		ENSG00000198019		ENSG00000204936	CD177	ENSG00000239627	RPL12P20	ENSG00000253616		ENSG00000198074	AKR1B10	ENSG00000280190		ENSG00000258375		ENSG00000282100		ENSG00000288073		ENSG00000142623	PADI1	ENSG00000121552	CSTA	ENSG00000159247		ENSG00000140955	ADAD2	ENSG00000135480	KRT7	ENSG00000133477	FAM83F	ENSG00000260401		ENSG00000125850	OVOL2	ENSG00000161405	IKZF3	ENSG00000205325
ENSG00000184735	DDX53	ENSG00000271049		ENSG00000200059		ENSG00000102243	VGLL1	ENSG00000280222		ENSG00000254951	LOC283299	ENSG00000225479	PLCB1-IT1	ENSG00000080293	SCTR	ENSG00000258870		ENSG00000287537		ENSG00000204711	CFAP95	ENSG00000173391	OLR1	ENSG00000109321	AREG	ENSG00000019169	MARCO	ENSG00000183378	OVCH2	ENSG00000113430	IRX4	ENSG00000184363	PKP3	ENSG00000121552	CSTA	ENSG00000117595	IRF6	ENSG00000167157	PRRX2	ENSG00000108244	KRT23
ENSG00000207146		ENSG00000276807		ENSG00000222503		ENSG00000204021	LIPK	ENSG00000288069		ENSG00000259281	LINGO1-AS2	ENSG00000229173		ENSG00000272395	IFNL4	ENSG00000271199		ENSG00000235830	SRGAP3-AS4	ENSG00000215088	RPS5P3	ENSG00000174417	TRHR	ENSG00000159184	HOXB13	ENSG00000134827	TCN1	ENSG00000249574	LOC442497	ENSG00000121552	CSTA	ENSG00000284485	MIR205	ENSG00000249574	LOC442497	ENSG00000154258	ABCA9	ENSG00000204021	LIPK	ENSG00000122121	XPNPEP2
ENSG00000223609	HBD	ENSG00000286472		ENSG00000225215	SMARCE1P1	ENSG00000207146		ENSG00000233977		ENSG00000273257		ENSG00000230946		ENSG00000197632	SERPINB2	ENSG00000273041		ENSG00000273257		ENSG00000224287		ENSG00000205755	CRLF2	ENSG00000081277	PKP1	ENSG00000186832	KRT16	ENSG00000167157	PRRX2	ENSG00000249574	LOC442497	ENSG00000142973	CYP4B1	ENSG00000087128	TMPRSS11E	ENSG00000077274	CAPN6	ENSG00000104415	CCN4	ENSG00000166743	ACSM1
ENSG00000230676		ENSG00000250007	GJD2-DT	ENSG00000226885		ENSG00000223427		ENSG00000243566	UPK3B	ENSG00000286463		ENSG00000240173	RN7SL771P	ENSG00000224679		ENSG00000279405		ENSG00000286017		ENSG00000102145	GATA1	ENSG00000229243	LINC01981	ENSG00000135480	KRT7	ENSG00000212939		ENSG00000260401		ENSG00000087128	TMPRSS11E	ENSG00000269516		ENSG00000089225	TBX5	ENSG00000164778	EN2	ENSG00000262152	GREP1	ENSG00000204941	PSG5
ENSG00000241933	DENND6A-DT	ENSG00000165794	SLC39A2	ENSG00000231468		ENSG00000229370		ENSG00000232830		ENSG00000287872		ENSG00000244671	RN7SL280P	ENSG00000229370		ENSG00000237463	LRRC52-AS1	ENSG00000184735	DDX53	ENSG00000127083	OMD	ENSG00000240622		ENSG00000249574	LOC442497	ENSG00000133477	FAM83F	ENSG00000115919	KYNU	ENSG00000089225	TBX5	ENSG00000104415	CCN4	ENSG00000109321	AREG	ENSG00000128713	HOXD11	ENSG00000081277	PKP1	ENSG00000050555	LAMC3
ENSG00000274598		ENSG00000171401	KRT13	ENSG00000239593		ENSG00000233578		ENSG00000270379	HEATR9	ENSG00000166770	ZNF667-AS1	ENSG00000255624		ENSG00000229689	ANKRD33BP1	ENSG00000286788		ENSG00000186529	CYP4F3	ENSG00000133800	LYVE1	ENSG00000267150		ENSG00000111319	SCNN1A	ENSG00000077274	CAPN6	ENSG00000122176	FMOD	ENSG00000129354	AP1M2	ENSG00000114638	UPK1B	ENSG00000228630	HOTAIR	ENSG00000122121	XPNPEP2	ENSG00000184363	PKP3	ENSG00000142973	CYP4B1
ENSG00000275506	H3P25	ENSG00000185306	C12orf56	ENSG00000259632		ENSG00000259866	LOC100420642	ENSG00000271138		ENSG00000205181	LINC00654	ENSG00000259866	LOC100420642	ENSG00000231357	LOC100131264	ENSG00000094755	GABRP	ENSG00000225479	PLCB1-IT1	ENSG00000197632	SERPINB2	ENSG00000270421		ENSG00000113430	IRX4	ENSG00000262152	GREP1	ENSG00000127507	ADGRE2	ENSG00000109321	AREG	ENSG00000262152	GREP1	ENSG00000212724	KRTAP2-3	ENSG00000204941	PSG5	ENSG00000159184	HOXB13	ENSG00000167157	PRRX2
ENSG00000276107		ENSG00000224733		ENSG00000270379	HEATR9	ENSG00000261537		ENSG00000280231		ENSG00000167880	EVPL	ENSG00000261407		ENSG00000234933	CDC42P1	ENSG00000170477	KRT4	ENSG00000230581	ACTG1P14	ENSG00000225299		ENSG00000271199		ENSG00000114638	UPK1B	ENSG00000104415	CCN4	ENSG00000050555	LAMC3	ENSG00000228630	HOTAIR	ENSG00000232903	LINC01166	ENSG00000231535	LINC00278	ENSG00000142973	CYP4B1	ENSG00000273760		ENSG00000204021	LIPK
ENSG00000108452	ZNF29P	ENSG00000226979	LTA	ENSG00000279090		ENSG00000270900	NUDT19P4	ENSG00000285821		ENSG00000126778	SIX1	ENSG00000262884	LOC101927911	ENSG00000235613	NSRP1P1	ENSG00000005844	ITGAL	ENSG00000255329		ENSG00000231395		ENSG00000275850		ENSG00000262543	SMIM28	ENSG00000142973	CYP4B1	ENSG00000149573	MPZL2	ENSG00000212724	KRTAP2-3	ENSG00000204021	LIPK	ENSG00000108244	KRT23	ENSG00000204021	LIPK	ENSG00000279500		ENSG00000149573	MPZL2
ENSG00000158482		ENSG00000233124		ENSG00000280767		ENSG00000280958		ENSG00000214146	LINC02026	ENSG00000269053		ENSG00000279570		ENSG00000243313	RN7SL285P	ENSG00000166509	CLEC3A	ENSG00000255970	LINC02421	ENSG00000250092	LOC105374516	ENSG00000287647		ENSG00000106031	HOXA13	ENSG00000228630	HOTAIR	ENSG00000106031	HOXA13	ENSG00000231535	LINC00278	ENSG00000163606	CD200R1	ENSG00000128383	APOBEC3A	ENSG00000259341		ENSG00000133477	FAM83F	ENSG00000129465	RIPK3
ENSG00000184608	FAM167A-AS1	ENSG00000233176	OR7E157P	ENSG00000253519	LOC124901121	ENSG00000253603		ENSG00000287944		ENSG00000111796	KLRB1	ENSG00000279985		ENSG00000257585	LINC00609	ENSG00000005001	PRSS22	ENSG00000268070		ENSG00000253263		ENSG00000094755	GABRP	ENSG00000143355	LHX9	ENSG00000081277	PKP1	ENSG00000143355	LHX9	ENSG00000143217	NECTIN4	ENSG00000081277	PKP1	ENSG00000143355	LHX9	ENSG00000286546	LOC613266	ENSG00000114638	UPK1B	ENSG00000188883	KLRG2
ENSG00000226409	LOC102723341	ENSG00000233848		ENSG00000185306	C12orf56	ENSG00000286310		ENSG00000102243	VGLL1	ENSG00000130701	RBBP8NL	ENSG00000284655		ENSG00000263511	MIR5699	ENSG00000110852	CLEC2B	ENSG00000204876	LOC389602	ENSG00000254865		ENSG00000259531		ENSG00000164287	CDC20B	ENSG00000280362		ENSG00000262543	SMIM28	ENSG00000128383	APOBEC3A	ENSG00000205325		ENSG00000050555	LAMC3	ENSG00000159184	HOXB13	ENSG00000005073	HOXA11	ENSG00000159184	HOXB13
ENSG00000231468		ENSG00000252036	RN7SKP288	ENSG00000233064		ENSG00000175793	SFN	ENSG00000204021	LIPK	ENSG00000183378	OVCH2	ENSG00000262406	MMP12	ENSG00000264000		ENSG00000135903	PAX3	ENSG00000225873		ENSG00000258736		ENSG00000271892		ENSG00000121075	TBX4	ENSG00000184363	PKP3	ENSG00000108244	KRT23	ENSG00000143355	LHX9	ENSG00000229847	EMX2OS	ENSG00000142623	PADI1	ENSG00000273760		ENSG00000156127	BATF	ENSG00000279500
ENSG00000234943		ENSG00000253313	C1orf210	ENSG00000263257		ENSG00000137699	TRIM29	ENSG00000213871		ENSG00000213185	FAM24B	ENSG00000258829		ENSG00000279123		ENSG00000184811	TRARG1	ENSG00000142623	PADI1	ENSG00000261068		ENSG00000198046	ZNF667	ENSG00000143217	NECTIN4	ENSG00000143217	NECTIN4	ENSG00000196954	CASP4	ENSG00000142623	PADI1	ENSG00000250745	USP17L20	ENSG00000284485	MIR205	ENSG00000279500		ENSG00000255399	TBX5-AS1	ENSG00000129009	ISLR
ENSG00000244184	PELP1-DT	ENSG00000253932		ENSG00000270421		ENSG00000215838		ENSG00000225341		ENSG00000232675		ENSG00000128422	KRT17	ENSG00000283529		ENSG00000226979	LTA	ENSG00000173391	OLR1	ENSG00000267443		ENSG00000111796	KLRB1	ENSG00000129354	AP1M2	ENSG00000114638	UPK1B	ENSG00000166743	ACSM1	ENSG00000284485	MIR205	ENSG00000255399	TBX5-AS1	ENSG00000142973	CYP4B1	ENSG00000143217	NECTIN4	ENSG00000130701	RBBP8NL	ENSG00000196954	CASP4
ENSG00000250816		ENSG00000254471	LOC646112	ENSG00000285115		ENSG00000216639	RPL7AP35	ENSG00000229370		ENSG00000236256	DIAPH2-AS1	ENSG00000142538	PTH2	ENSG00000171346	KRT15	ENSG00000231169		ENSG00000178934	LGALS7	ENSG00000280222		ENSG00000172818	OVOL1	ENSG00000115221	ITGB6	ENSG00000129455	KLK8	ENSG00000268388	FENDRR	ENSG00000142973	CYP4B1	ENSG00000170423	KRT78	ENSG00000269516		ENSG00000054598	FOXC1	ENSG00000186832	KRT16	ENSG00000156127	BATF
ENSG00000257835		ENSG00000257272		ENSG00000165188	RNF183	ENSG00000237646		ENSG00000232903	LINC01166	ENSG00000243101	RPS3P7	ENSG00000166509	CLEC3A	ENSG00000221630	MIR1179	ENSG00000261697	LOC101928682	ENSG00000230107	LOC101927344	ENSG00000112238	PRDM13	ENSG00000212724	KRTAP2-3	ENSG00000186832	KRT16	ENSG00000261068		ENSG00000134827	TCN1	ENSG00000269516		ENSG00000143217	NECTIN4	ENSG00000127903	ZNF835	ENSG00000156127	BATF	ENSG00000280362		ENSG00000255399	TBX5-AS1
ENSG00000261330	PPIAP50	ENSG00000270279		ENSG00000225510		ENSG00000261773		ENSG00000235470	NEURL1-AS1	ENSG00000255167	NELL1-AS1	ENSG00000174059	CD34	ENSG00000070526	ST6GALNAC1	ENSG00000262094		ENSG00000235044		ENSG00000185811	IKZF1	ENSG00000224087		ENSG00000212939		ENSG00000128713	HOXD11	ENSG00000186832	KRT16	ENSG00000127903	ZNF835	ENSG00000149573	MPZL2	ENSG00000285115		ENSG00000255399	TBX5-AS1	ENSG00000269516		ENSG00000268388	FENDRR
ENSG00000275230	RN7SL544P	ENSG00000272043		ENSG00000234104		ENSG00000276850	ANXA8	ENSG00000257835		ENSG00000255358		ENSG00000185933	CALHM1	ENSG00000108452	ZNF29P	ENSG00000269516		ENSG00000237101	LOC101927164	ENSG00000200591		ENSG00000224559	LINC01087	ENSG00000223609	HBD	ENSG00000250133	HOXC-AS2	ENSG00000212939		ENSG00000204021	LIPK	ENSG00000115919	KYNU	ENSG00000204021	LIPK	ENSG00000115221	ITGB6	ENSG00000135480	KRT7	ENSG00000113430	IRX4
ENSG00000283475	MIR1244-4	ENSG00000278925		ENSG00000237115	LOC100421775	ENSG00000205181	LINC00654	ENSG00000270900	NUDT19P4	ENSG00000259359		ENSG00000215381		ENSG00000171054	OR13H1	ENSG00000270421		ENSG00000260930	LINC01416	ENSG00000204021	LIPK	ENSG00000226928		ENSG00000142973	CYP4B1	ENSG00000262543	SMIM28	ENSG00000231811	LOC101927888	ENSG00000284640	LOC105378644	ENSG00000167157	PRRX2	ENSG00000284640	LOC105378644	ENSG00000186832	KRT16	ENSG00000189058	APOD	ENSG00000165474	GJB2
ENSG00000285680		ENSG00000279707		ENSG00000237704		ENSG00000196967	ZNF585A	ENSG00000171346	KRT15	ENSG00000262094		ENSG00000287352	LOC102724858	ENSG00000223849		ENSG00000279310		ENSG00000261293		ENSG00000215093		ENSG00000229559		ENSG00000228630	HOTAIR	ENSG00000135480	KRT7	ENSG00000129009	ISLR	ENSG00000054598	FOXC1	ENSG00000204941	PSG5	ENSG00000165474	GJB2	ENSG00000259439	LINC01833	ENSG00000107831	FGF8	ENSG00000186832	KRT16
ENSG00000288557		ENSG00000178934	LGALS7	ENSG00000242488		ENSG00000268941	LINC01711	ENSG00000196967	ZNF585A	ENSG00000273557		ENSG00000164530	PI16	ENSG00000224245	LOC100421692	ENSG00000279347		ENSG00000263511	MIR5699	ENSG00000237861		ENSG00000260459		ENSG00000286546	LOC613266	ENSG00000012124	CD22	ENSG00000142973	CYP4B1	ENSG00000106031	HOXA13	ENSG00000280362		ENSG00000175707	KDF1	ENSG00000280362		ENSG00000077274	CAPN6	ENSG00000280362
ENSG00000230107	LOC101927344	ENSG00000201492	RNA5SP78	ENSG00000244184	PELP1-DT	ENSG00000153002	CPB1	ENSG00000180818	HOXC10	ENSG00000087128	TMPRSS11E	ENSG00000060558	GNA15	ENSG00000238241	CCR12P	ENSG00000279910		ENSG00000275850		ENSG00000262681		ENSG00000278979		ENSG00000142623	PADI1	ENSG00000122121	XPNPEP2	ENSG00000228630	HOTAIR	ENSG00000255399	TBX5-AS1	ENSG00000286046		ENSG00000129009	ISLR	ENSG00000253660		ENSG00000143217	NECTIN4	ENSG00000262152	GREP1
ENSG00000234123	RHBDF1P1	ENSG00000229173		ENSG00000250745	USP17L20	ENSG00000178860	MSC	ENSG00000201563		ENSG00000109321	AREG	ENSG00000215867	KRT18P57	ENSG00000240890	G2E3P1	ENSG00000287456		ENSG00000280003		ENSG00000285680		ENSG00000279707		ENSG00000197632	SERPINB2	ENSG00000186847	KRT14	ENSG00000142623	PADI1	ENSG00000115221	ITGB6	ENSG00000140832	MARVELD3	ENSG00000106031	HOXA13	ENSG00000269516		ENSG00000163606	CD200R1	ENSG00000269516
ENSG00000285878		ENSG00000230131		ENSG00000257474		ENSG00000179799	OR7E22P	ENSG00000233008	LOC101927560	ENSG00000112238	PRDM13	ENSG00000224563		ENSG00000243307		ENSG00000175793	SFN	ENSG00000262406	MMP12	ENSG00000285821		ENSG00000282865		ENSG00000054598	FOXC1	ENSG00000261437		ENSG00000175707	KDF1	ENSG00000170423	KRT78	ENSG00000255398	HCAR3	ENSG00000166743	ACSM1	ENSG00000254951	LOC283299	ENSG00000284485	MIR205	ENSG00000254951	LOC283299
ENSG00000105695	MAG	ENSG00000240925	RPS20P31	ENSG00000257585	LINC00609	ENSG00000204876	LOC389602	ENSG00000240861	RPS10P23	ENSG00000121853	GHSR	ENSG00000231615	LOC646870	ENSG00000243609		ENSG00000205181	LINC00654	ENSG00000128422	KRT17	ENSG00000280384		ENSG00000287456		ENSG00000050555	LAMC3	ENSG00000149573	MPZL2	ENSG00000165474	GJB2	ENSG00000164379	FOXQ1	ENSG00000224057	EGFR-AS1	ENSG00000205325		ENSG00000197632	SERPINB2	ENSG00000140832	MARVELD3	ENSG00000106031	HOXA13
ENSG00000115590	IL1R2	ENSG00000255928		ENSG00000279099		ENSG00000216863	LY86-AS1	ENSG00000248685		ENSG00000175315	CST6	ENSG00000231845	HMGB3P14	ENSG00000288069		ENSG00000147381	MAGEA4	ENSG00000198046	ZNF667	ENSG00000187979		ENSG00000005001	PRSS22	ENSG00000280362		ENSG00000255398	HCAR3	ENSG00000113430	IRX4	ENSG00000226043		ENSG00000250844	USP17L18	ENSG00000255399	TBX5-AS1	ENSG00000262152	GREP1	ENSG00000165794	SLC39A2	ENSG00000168447	SCNN1B
ENSG00000133800	LYVE1	ENSG00000287381		ENSG00000279771		ENSG00000129538	RNASE1	ENSG00000258375		ENSG00000185306	C12orf56	ENSG00000236327		ENSG00000092345	DAZL	ENSG00000283654	CIROP	ENSG00000111796	KLRB1	ENSG00000231181	RPL9P11	ENSG00000204711	CFAP95	ENSG00000129455	KLK8	ENSG00000284485	MIR205	ENSG00000280362		ENSG00000197632	SERPINB2	ENSG00000119919	NKX2-3	ENSG00000170423	KRT78	ENSG00000106031	HOXA13	ENSG00000101307	SIRPB1	ENSG00000231535	LINC00278
ENSG00000140522	RLBP1	ENSG00000141434	MEP1B	ENSG00000283653		ENSG00000149506	ZP1	ENSG00000258736		ENSG00000224007		ENSG00000237827	RPS15AP29	ENSG00000183479	TREX2	ENSG00000130701	RBBP8NL	ENSG00000212724	KRTAP2-3	ENSG00000134827	TCN1	ENSG00000206168		ENSG00000212724	KRTAP2-3	ENSG00000189058	APOD	ENSG00000129455	KLK8	ENSG00000204941	PSG5	ENSG00000186832	KRT16	ENSG00000113430	IRX4	ENSG00000168447	SCNN1B	ENSG00000134827	TCN1	ENSG00000197915	HRNR
ENSG00000180767	CHST13	ENSG00000206262	FOXL2NB	ENSG00000214535	RPS15AP1	ENSG00000157551	KCNJ15	ENSG00000260701		ENSG00000226928		ENSG00000252778	LOC124900315	ENSG00000186564	FOXD2	ENSG00000172818	OVOL1	ENSG00000224087		ENSG00000153292	ADGRF1	ENSG00000205420	KRT6A	ENSG00000128713	HOXD11	ENSG00000231764		ENSG00000188883	KLRG2	ENSG00000244094	SPRR2F	ENSG00000186847	KRT14	ENSG00000115919	KYNU	ENSG00000231535	LINC00278	ENSG00000158825	CDA	ENSG00000081277	PKP1
ENSG00000200114	RNA5SP123	ENSG00000229894	GK3	ENSG00000231395		ENSG00000179913	B3GNT3	ENSG00000261330	PPIAP50	ENSG00000231811	LOC101927888	ENSG00000253766		ENSG00000258215		ENSG00000216639	RPL7AP35	ENSG00000224559	LINC01087	ENSG00000205325		ENSG00000102243	VGLL1	ENSG00000250133	HOXC-AS2	ENSG00000050555	LAMC3	ENSG00000212724	KRTAP2-3	ENSG00000280362		ENSG00000254139	LINC03018	ENSG00000226043		ENSG00000050555	LAMC3	ENSG00000259807	LOC101928188	ENSG00000142623	PADI1
ENSG00000215840		ENSG00000230946		ENSG00000240925	RPS20P31	ENSG00000225365		ENSG00000266537		ENSG00000246820	RIC3-DT	ENSG00000270893		ENSG00000279124	IGSF3P1	ENSG00000230175	RPS13P1	ENSG00000225900		ENSG00000225329		ENSG00000125492	BARHL1	ENSG00000260930	LINC01416	ENSG00000130234	ACE2	ENSG00000262152	GREP1	ENSG00000286046		ENSG00000277213	SDR42E1P2	ENSG00000262152	GREP1	ENSG00000182256	GABRG3	ENSG00000118322	ATP10B	ENSG00000284485	MIR205
ENSG00000221203	MIR1262	ENSG00000233519		ENSG00000244286		ENSG00000227573		ENSG00000267443		ENSG00000252081	RNU6-277P	ENSG00000271795		ENSG00000207185	RNU6-1157P	ENSG00000236256	DIAPH2-AS1	ENSG00000226928		ENSG00000225510		ENSG00000132746	ALDH3B2	ENSG00000095585	BLNK	ENSG00000182983	ZNF662	ENSG00000128713	HOXD11	ENSG00000050555	LAMC3	ENSG00000135480	KRT7	ENSG00000167157	PRRX2	ENSG00000142623	PADI1	ENSG00000255398	HCAR3	ENSG00000135480	KRT7
ENSG00000223849		ENSG00000240173	RN7SL771P	ENSG00000250844	USP17L18	ENSG00000229689	ANKRD33BP1	ENSG00000283597		ENSG00000256762	STH	ENSG00000287220		ENSG00000225215	SMARCE1P1	ENSG00000236878	MTATP6P26	ENSG00000231845	HMGB3P14	ENSG00000229689	ANKRD33BP1	ENSG00000135903	PAX3	ENSG00000105664	COMP	ENSG00000204941	PSG5	ENSG00000250133	HOXC-AS2	ENSG00000253660		ENSG00000161405	IKZF3	ENSG00000204941	PSG5	ENSG00000284485	MIR205	ENSG00000231764		ENSG00000134827	TCN1
ENSG00000225726		ENSG00000240175	MAGI1-AS1	ENSG00000253263		ENSG00000237827	RPS15AP29	ENSG00000286965		ENSG00000258576		ENSG00000287381		ENSG00000228680	LOC124901619	ENSG00000250516		ENSG00000233578		ENSG00000229948		ENSG00000172969	FRG2C	ENSG00000122121	XPNPEP2	ENSG00000163606	CD200R1	ENSG00000122121	XPNPEP2	ENSG00000286546	LOC613266	ENSG00000227121		ENSG00000280362		ENSG00000122176	FMOD	ENSG00000224057	EGFR-AS1	ENSG00000158825	CDA
ENSG00000226107	RPL36AP54	ENSG00000244671	RN7SL280P	ENSG00000261330	PPIAP50	ENSG00000254951	LOC283299	ENSG00000205181	LINC00654	ENSG00000266335		ENSG00000205181	LINC00654	ENSG00000232491		ENSG00000253394		ENSG00000255928		ENSG00000233176	OR7E157P	ENSG00000213003		ENSG00000186847	KRT14	ENSG00000184012	TMPRSS2	ENSG00000124882	EREG	ENSG00000119919	NKX2-3	ENSG00000159618	ADGRG5	ENSG00000010379	SLC6A13	ENSG00000158825	CDA	ENSG00000180938	ZNF572	ENSG00000212724	KRTAP2-3
ENSG00000233008	LOC101927560	ENSG00000287859		ENSG00000267304		ENSG00000258405	ZNF578	ENSG00000129538	RNASE1	ENSG00000267039	LOC105372069	ENSG00000249160	LINC02213	ENSG00000234040	RPL10P12	ENSG00000279391		ENSG00000258569		ENSG00000267749		ENSG00000225076		ENSG00000259341		ENSG00000142273	CBLC	ENSG00000186847	KRT14	ENSG00000183484	GPR132	ENSG00000279500		ENSG00000197915	HRNR	ENSG00000212724	KRTAP2-3	ENSG00000235205		ENSG00000226043
ENSG00000233834	GIRGL	ENSG00000226969	PRKCZ-DT	ENSG00000274308	RPS2P49	ENSG00000266717		ENSG00000177984	LCN15	ENSG00000270554	EIF3EP4	ENSG00000267631	CGB1	ENSG00000237476	LINC01637	ENSG00000285980		ENSG00000268955		ENSG00000270002		ENSG00000225928		ENSG00000261437		ENSG00000185811	IKZF1	ENSG00000261437		ENSG00000186832	KRT16	ENSG00000231764		ENSG00000119919	NKX2-3	ENSG00000226043		ENSG00000100122	CRYBB1	ENSG00000231764
ENSG00000235613	NSRP1P1	ENSG00000246820	RIC3-DT	ENSG00000277621		ENSG00000268070		ENSG00000207574	MIR661	ENSG00000115221	ITGB6	ENSG00000282381		ENSG00000237704		ENSG00000286463		ENSG00000270986		ENSG00000274810	NPHP3-ACAD11	ENSG00000231811	LOC101927888	ENSG00000167755	KLK6	ENSG00000249116		ENSG00000167755	KLK6	ENSG00000186847	KRT14	ENSG00000142273	CBLC	ENSG00000186832	KRT16	ENSG00000287270		ENSG00000149573	MPZL2	ENSG00000124882	EREG
ENSG00000235683		ENSG00000251972	RNU6-123P	ENSG00000280384		ENSG00000287872		ENSG00000215482		ENSG00000198046	ZNF667	ENSG00000102387	TAF7L	ENSG00000237861		ENSG00000272854		ENSG00000282865		ENSG00000286281		ENSG00000237646		ENSG00000262152	GREP1	ENSG00000269845		ENSG00000135480	KRT7	ENSG00000254139	LINC03018	ENSG00000129455	KLK8	ENSG00000186847	KRT14	ENSG00000168079	SCARA5	ENSG00000169435	RASSF6	ENSG00000175707	KDF1
ENSG00000239593		ENSG00000278880		ENSG00000168447	SCNN1B	ENSG00000144619	CNTN4	ENSG00000221203	MIR1262	ENSG00000196967	ZNF585A	ENSG00000120337	TNFSF18	ENSG00000238090	LOC100421336	ENSG00000111796	KLRB1	ENSG00000286316		ENSG00000288557		ENSG00000255358		ENSG00000253660		ENSG00000286046		ENSG00000254951	LOC283299	ENSG00000262152	GREP1	ENSG00000127083	OMD	ENSG00000254139	LINC03018	ENSG00000124143	ARHGAP40	ENSG00000169474	SPRR1A	ENSG00000010379	SLC6A13
ENSG00000240167	RPS7P7	ENSG00000285876	LOC105373436	ENSG00000174417	TRHR	ENSG00000128422	KRT17	ENSG00000225133	MORF4L1P4	ENSG00000159166	LAD1	ENSG00000135903	PAX3	ENSG00000242488		ENSG00000121853	GHSR	ENSG00000229380	PRKAR1B-AS2	ENSG00000163606	CD200R1	ENSG00000258870		ENSG00000254951	LOC283299	ENSG00000165794	SLC39A2	ENSG00000284485	MIR205	ENSG00000122176	FMOD	ENSG00000273994		ENSG00000183742	MACC1	ENSG00000180938	ZNF572	ENSG00000182983	ZNF662	ENSG00000180938	ZNF572
ENSG00000240770	C21orf91-OT1	ENSG00000286463		ENSG00000184811	TRARG1	ENSG00000105664	COMP	ENSG00000229689	ANKRD33BP1	ENSG00000103375	AQP8	ENSG00000184735	DDX53	ENSG00000279090		ENSG00000139800	ZIC5	ENSG00000270210		ENSG00000175315	CST6	ENSG00000275191		ENSG00000284485	MIR205	ENSG00000130701	RBBP8NL	ENSG00000153292	ADGRF1	ENSG00000182256	GABRG3	ENSG00000165794	SLC39A2	ENSG00000124882	EREG	ENSG00000244094	SPRR2F	ENSG00000237975		ENSG00000153292	ADGRF1
ENSG00000240890	G2E3P1	ENSG00000164621	SMAD5-AS1	ENSG00000216639	RPL7AP35	ENSG00000111796	KLRB1	ENSG00000230986	DDX3P2	ENSG00000174059	CD34	ENSG00000184811	TRARG1	ENSG00000226982	CENPCP1	ENSG00000173391	OLR1	ENSG00000263724	DLGAP1-AS3	ENSG00000223583	RPL17P9	ENSG00000279310		ENSG00000164379	FOXQ1	ENSG00000154258	ABCA9	ENSG00000226043		ENSG00000168447	SCNN1B	ENSG00000154258	ABCA9	ENSG00000153292	ADGRF1	ENSG00000169435	RASSF6	ENSG00000166869	CHP2	ENSG00000133020	MYH8
ENSG00000244302	PEX5L-AS2	ENSG00000205622		ENSG00000224007		ENSG00000130701	RBBP8NL	ENSG00000232491		ENSG00000179799	OR7E22P	ENSG00000201492	RNA5SP78	ENSG00000265091		ENSG00000185479	KRT6B	ENSG00000109851	DBX1	ENSG00000224406	LINC02052	ENSG00000175793	SFN	ENSG00000226043		ENSG00000259664		ENSG00000272763	LINC03057	ENSG00000163283	ALPP	ENSG00000156127	BATF	ENSG00000168447	SCNN1B	ENSG00000169474	SPRR1A	ENSG00000135960	EDAR	ENSG00000169474	SPRR1A
ENSG00000249104	USP17L17	ENSG00000225386		ENSG00000225084	LOC101927839	ENSG00000213185	FAM24B	ENSG00000234358	RPL7AP42	ENSG00000226281	LOC105374901	ENSG00000239519		ENSG00000086205	FOLH1	ENSG00000198128	OR2L3	ENSG00000102243	VGLL1	ENSG00000186529	CYP4F3	ENSG00000140522	RLBP1	ENSG00000182983	ZNF662	ENSG00000159618	ADGRG5	ENSG00000143217	NECTIN4	ENSG00000279500		ENSG00000158825	CDA	ENSG00000227121		ENSG00000182983	ZNF662	ENSG00000127507	ADGRE2	ENSG00000143217	NECTIN4
ENSG00000253208	PSME2P5	ENSG00000228835		ENSG00000236928		ENSG00000233716		ENSG00000237476	LINC01637	ENSG00000229057	RPS3AP54	ENSG00000240925	RPS20P31	ENSG00000122548	KIAA0087	ENSG00000198771	RCSD1	ENSG00000132746	ALDH3B2	ENSG00000234977		ENSG00000159247		ENSG00000204941	PSG5	ENSG00000164035	EMCN	ENSG00000231764		ENSG00000129455	KLK8	ENSG00000171236	LRG1	ENSG00000172478	MAB21L4	ENSG00000183484	GPR132	ENSG00000143355	LHX9	ENSG00000143355	LHX9
ENSG00000253857	LOC105375844	ENSG00000252778	LOC124900315	ENSG00000248340		ENSG00000235286		ENSG00000237975		ENSG00000233977		ENSG00000242330	RN7SL683P	ENSG00000185811	IKZF1	ENSG00000213003		ENSG00000135903	PAX3	ENSG00000237476	LINC01637	ENSG00000198829	SUCNR1	ENSG00000182795	C1orf116	ENSG00000170423	KRT78	ENSG00000130234	ACE2	ENSG00000169507	SLC38A11	ENSG00000196954	CASP4	ENSG00000065618	COL17A1	ENSG00000100122	CRYBB1	ENSG00000170423	KRT78	ENSG00000170423	KRT78
ENSG00000253944	MTUS1-DT	ENSG00000255374	TAS2R43	ENSG00000249574	LOC442497	ENSG00000241933	DENND6A-DT	ENSG00000259281	LINGO1-AS2	ENSG00000237748		ENSG00000261697	LOC101928682	ENSG00000205325		ENSG00000224559	LINC01087	ENSG00000145777	TSLP	ENSG00000243313	RN7SL285P	ENSG00000226237	GAS1RR	ENSG00000166396	SERPINB7	ENSG00000170465	KRT6C	ENSG00000204941	PSG5	ENSG00000197614	MFAP5	ENSG00000198771	RCSD1	ENSG00000143217	NECTIN4	ENSG00000133020	MYH8	ENSG00000182898	TCHHL1	ENSG00000182898	TCHHL1
ENSG00000259723		ENSG00000258787	SEPHS1P2	ENSG00000253394		ENSG00000242330	RN7SL683P	ENSG00000259828		ENSG00000272473	LOC101928450	ENSG00000268955		ENSG00000215482		ENSG00000227598		ENSG00000215838		ENSG00000255267	LINC02687	ENSG00000235830	SRGAP3-AS4	ENSG00000167183	PRR15L	ENSG00000156127	BATF	ENSG00000184012	TMPRSS2	ENSG00000130595	TNNT3	ENSG00000250133	HOXC-AS2	ENSG00000163283	ALPP	ENSG00000135374	ELF5	ENSG00000185686	PRAME	ENSG00000198771	RCSD1
ENSG00000261072		ENSG00000260808		ENSG00000267039	LOC105372069	ENSG00000243101	RPS3P7	ENSG00000260816		ENSG00000129465	RIPK3	ENSG00000269516		ENSG00000229794	MTCYBP32	ENSG00000231274	SBK3	ENSG00000224679		ENSG00000257474		ENSG00000250629		ENSG00000249116		ENSG00000180938	ZNF572	ENSG00000081277	PKP1	ENSG00000184058	TBX1	ENSG00000050555	LAMC3	ENSG00000279500		ENSG00000121075	TBX4	ENSG00000198771	RCSD1	ENSG00000231811	LOC101927888
ENSG00000264000		ENSG00000214653	HNRNPA3P3	ENSG00000273041		ENSG00000255167	NELL1-AS1	ENSG00000286411		ENSG00000213003		ENSG00000270174	LOC101927950	ENSG00000233157	LOC100419506	ENSG00000249111		ENSG00000234933	CDC42P1	ENSG00000258212		ENSG00000260913	LINC01254	ENSG00000286046		ENSG00000242550	SERPINB10	ENSG00000010379	SLC6A13	ENSG00000156127	BATF	ENSG00000127507	ADGRE2	ENSG00000135480	KRT7	ENSG00000143355	LHX9	ENSG00000254139	LINC03018	ENSG00000254139	LINC03018
ENSG00000266155		ENSG00000250361	GYPB	ENSG00000278668		ENSG00000257612	MIR4307HG	ENSG00000286463		ENSG00000225928		ENSG00000279910		ENSG00000235683		ENSG00000249574	LOC442497	ENSG00000237646		ENSG00000180178		ENSG00000279143		ENSG00000256812	CAPNS2	ENSG00000127507	ADGRE2	ENSG00000065618	COL17A1	ENSG00000158825	CDA	ENSG00000285700		ENSG00000081277	PKP1	ENSG00000170423	KRT78	ENSG00000050555	LAMC3	ENSG00000065618	COL17A1
ENSG00000266537		ENSG00000166743	ACSM1	ENSG00000279347		ENSG00000268955		ENSG00000286693		ENSG00000227598		ENSG00000287757		ENSG00000253208	PSME2P5	ENSG00000254951	LOC283299	ENSG00000243871	RN7SL487P	ENSG00000171054	OR13H1	ENSG00000279609		ENSG00000130595	TNNT3	ENSG00000282304	MALL	ENSG00000197915	HRNR	ENSG00000171236	LRG1	ENSG00000189280	GJB5	ENSG00000070190	DAPP1	ENSG00000182898	TCHHL1	ENSG00000135697	BCO1	ENSG00000249574	LOC442497
ENSG00000267749		ENSG00000213871		ENSG00000284640	LOC105378644	ENSG00000271049		ENSG00000163501	IHH	ENSG00000229060		ENSG00000170477	KRT4	ENSG00000255624		ENSG00000255167	NELL1-AS1	ENSG00000244671	RN7SL280P	ENSG00000173391	OLR1	ENSG00000197915	HRNR	ENSG00000168447	SCNN1B	ENSG00000139144	PIK3C2G	ENSG00000249116		ENSG00000198771	RCSD1	ENSG00000166869	CHP2	ENSG00000231764		ENSG00000185686	PRAME	ENSG00000185811	IKZF1	ENSG00000282221
ENSG00000277774	RN7SL763P	ENSG00000224007		ENSG00000165509	MAGEC3	ENSG00000285568		ENSG00000222898	RN7SKP97	ENSG00000235445		ENSG00000221630	MIR1179	ENSG00000258469		ENSG00000255480		ENSG00000259241		ENSG00000180767	CHST13	ENSG00000196263	ZNF471	ENSG00000170370	EMX2	ENSG00000169474	SPRR1A	ENSG00000168447	SCNN1B	ENSG00000250133	HOXC-AS2	ENSG00000139144	PIK3C2G	ENSG00000129455	KLK8	ENSG00000198771	RCSD1	ENSG00000282221		ENSG00000229370
ENSG00000286693		ENSG00000225084	LOC101927839	ENSG00000217643		ENSG00000233977		ENSG00000251442	LOC101928893	ENSG00000267063		ENSG00000225873		ENSG00000261336	EIF4BP5	ENSG00000258337		ENSG00000286643		ENSG00000199824	RNU6-199P	ENSG00000130701	RBBP8NL	ENSG00000170423	KRT78	ENSG00000196917	HCAR1	ENSG00000170423	KRT78	ENSG00000254951	LOC283299	ENSG00000230533		ENSG00000169507	SLC38A11	ENSG00000254139	LINC03018	ENSG00000158473	CD1D	ENSG00000267039	LOC105372069
ENSG00000286965		ENSG00000225094		ENSG00000223584	TVP23CP1	ENSG00000243566	UPK3B	ENSG00000269053		ENSG00000272431		ENSG00000230076	RPL10P6	ENSG00000267518		ENSG00000259359		ENSG00000115221	ITGB6	ENSG00000200120		ENSG00000185306	C12orf56	ENSG00000183484	GPR132	ENSG00000140832	MARVELD3	ENSG00000170465	KRT6C	ENSG00000182795	C1orf116	ENSG00000249116		ENSG00000163209	SPRR3	ENSG00000267577	DNAAF3-AS1	ENSG00000277213	SDR42E1P2	ENSG00000287897
ENSG00000141434	MEP1B	ENSG00000227598		ENSG00000238241	CCR12P	ENSG00000269053		ENSG00000278318	ZNF229	ENSG00000287456		ENSG00000260053	ABCB10P4	ENSG00000269086	LINC02965	ENSG00000166770	ZNF667-AS1	ENSG00000065618	COL17A1	ENSG00000217643		ENSG00000213871		ENSG00000267051	LOC105371993	ENSG00000175730		ENSG00000008196	TFAP2B	ENSG00000167183	PRR15L	ENSG00000259723		ENSG00000125492	BARHL1	ENSG00000164379	FOXQ1	ENSG00000154258	ABCA9	ENSG00000129455	KLK8
ENSG00000161055	SCGB3A1	ENSG00000227722		ENSG00000243313	RN7SL285P	ENSG00000286511		ENSG00000149418	ST14	ENSG00000287912		ENSG00000260325	HSPB9	ENSG00000272485		ENSG00000196263	ZNF471	ENSG00000163898	LIPH	ENSG00000239627	RPL12P20	ENSG00000218502		ENSG00000184058	TBX1	ENSG00000135960	EDAR	ENSG00000204876	LOC389602	ENSG00000256812	CAPNS2	ENSG00000189058	APOD	ENSG00000156127	BATF	ENSG00000189398	OR7E12P	ENSG00000229370		ENSG00000228630	HOTAIR
ENSG00000164621	SMAD5-AS1	ENSG00000230154		ENSG00000258736		ENSG00000087128	TMPRSS11E	ENSG00000286058	FAR2P1	ENSG00000115138	POMC	ENSG00000271555		ENSG00000273747		ENSG00000242767	ZBTB20-AS4	ENSG00000103710	RASL12	ENSG00000243986	ENO1P3	ENSG00000224007		ENSG00000170465	KRT6C	ENSG00000105388	CEACAM5	ENSG00000127903	ZNF835	ENSG00000165474	GJB2	ENSG00000169435	RASSF6	ENSG00000158825	CDA	ENSG00000249574	LOC442497	ENSG00000250844	USP17L18	ENSG00000279756
ENSG00000187166	H1-7	ENSG00000236044		ENSG00000259151	CAP2P1	ENSG00000109321	AREG	ENSG00000187054	TMPRSS11A	ENSG00000231114		ENSG00000283654	CIROP	ENSG00000279099		ENSG00000247011		ENSG00000115590	IL1R2	ENSG00000245080	MIR3150BHG	ENSG00000226043		ENSG00000189398	OR7E12P	ENSG00000118322	ATP10B	ENSG00000156127	BATF	ENSG00000230533		ENSG00000130701	RBBP8NL	ENSG00000198771	RCSD1	ENSG00000282221		ENSG00000287897		ENSG00000285115
ENSG00000223427		ENSG00000236256	DIAPH2-AS1	ENSG00000259807	LOC101928188	ENSG00000112238	PRDM13	ENSG00000213185	FAM24B	ENSG00000253361		ENSG00000287142		ENSG00000279143		ENSG00000282381		ENSG00000138083	SIX3	ENSG00000246225		ENSG00000227121		ENSG00000205426	KRT81	ENSG00000235505		ENSG00000180938	ZNF572	ENSG00000249116		ENSG00000130234	ACE2	ENSG00000250133	HOXC-AS2	ENSG00000144063	MALL	ENSG00000142273	CBLC	ENSG00000008196	TFAP2B
ENSG00000233578		ENSG00000244383	FAM3D-AS1	ENSG00000260015		ENSG00000145103	ILDR1	ENSG00000223502	LOC102724719	ENSG00000196263	ZNF471	ENSG00000065618	COL17A1	ENSG00000280222		ENSG00000198046	ZNF667	ENSG00000140522	RLBP1	ENSG00000253208	PSME2P5	ENSG00000228680	LOC124901619	ENSG00000127903	ZNF835	ENSG00000254139	LINC03018	ENSG00000242550	SERPINB10	ENSG00000106809	OGN	ENSG00000135960	EDAR	ENSG00000254951	LOC283299	ENSG00000167183	PRR15L	ENSG00000129455	KLK8	ENSG00000112837	TBX18
ENSG00000235748		ENSG00000248685		ENSG00000265480		ENSG00000153292	ADGRF1	ENSG00000225726		ENSG00000205420	KRT6A	ENSG00000130701	RBBP8NL	ENSG00000285618		ENSG00000203782	LORICRIN	ENSG00000165887	ANKRD2	ENSG00000263511	MIR5699	ENSG00000230537	LOC105379829	ENSG00000156127	BATF	ENSG00000258469		ENSG00000163209	SPRR3	ENSG00000169435	RASSF6	ENSG00000163898	LIPH	ENSG00000188883	KLRG2	ENSG00000229370		ENSG00000228630	HOTAIR	ENSG00000177494	ZBED2
ENSG00000259630		ENSG00000249098		ENSG00000273691		ENSG00000183484	GPR132	ENSG00000228626		ENSG00000090554	FLT3LG	ENSG00000157551	KCNJ15	ENSG00000285821		ENSG00000205755	CRLF2	ENSG00000167785	ZNF558	ENSG00000266155		ENSG00000242525	OR7E100P	ENSG00000180938	ZNF572	ENSG00000163898	LIPH	ENSG00000125492	BARHL1	ENSG00000095585	BLNK	ENSG00000184302	SIX6	ENSG00000205890	LOC100128770	ENSG00000256812	CAPNS2	ENSG00000250378	LOC107986453	ENSG00000276476	LINC00540
ENSG00000277218		ENSG00000249436	LNCBRM	ENSG00000274810	NPHP3-ACAD11	ENSG00000205622		ENSG00000232131	NCOA7-AS1	ENSG00000135374	ELF5	ENSG00000212989	LOC100129527	ENSG00000131982		ENSG00000234358	RPL7AP42	ENSG00000207588	MIR593	ENSG00000271503	CCL5	ENSG00000250516		ENSG00000205622		ENSG00000223823	LINC01342	ENSG00000169474	SPRR1A	ENSG00000144063	MALL	ENSG00000235505		ENSG00000008196	TFAP2B	ENSG00000165474	GJB2	ENSG00000279756		ENSG00000184012	TMPRSS2
ENSG00000285254	LOC124902392	ENSG00000250516		ENSG00000288073		ENSG00000224563		ENSG00000235286		ENSG00000139144	PIK3C2G	ENSG00000216639	RPL7AP35	ENSG00000187513	GJA4	ENSG00000234724		ENSG00000211695	TRGV9	ENSG00000274594		ENSG00000252081	RNU6-277P	ENSG00000242550	SERPINB10	ENSG00000184302	SIX6	ENSG00000157551	KCNJ15	ENSG00000230077	MTAPP2	ENSG00000234276	SDR42E1P3	ENSG00000230533		ENSG00000130595	TNNT3	ENSG00000163898	LIPH	ENSG00000163209	SPRR3
ENSG00000201300	SNORD115-27	ENSG00000254644		ENSG00000288557		ENSG00000226928		ENSG00000236256	DIAPH2-AS1	ENSG00000140505	CYP1A2	ENSG00000232149	FERP1	ENSG00000201563		ENSG00000236007	MTCO1P46	ENSG00000215088	RPS5P3	ENSG00000283475	MIR1244-4	ENSG00000264314	MIR548AT	ENSG00000165474	GJB2	ENSG00000095585	BLNK	ENSG00000172478	MAB21L4	ENSG00000257384		ENSG00000287705		ENSG00000238189		ENSG00000182795	C1orf116	ENSG00000127083	OMD	ENSG00000204335	SP5
ENSG00000207574	MIR661	ENSG00000258337		ENSG00000233473		ENSG00000230676		ENSG00000242330	RN7SL683P	ENSG00000158825	CDA	ENSG00000233540	DNM3-IT1	ENSG00000234943		ENSG00000237646		ENSG00000231181	RPL9P11	ENSG00000283597		ENSG00000267063		ENSG00000262406	MMP12	ENSG00000169594	BNC1	ENSG00000105388	CEACAM5	ENSG00000184302	SIX6	ENSG00000136689	IL1RN	ENSG00000249116		ENSG00000184058	TBX1	ENSG00000177494	ZBED2	ENSG00000103067	ESRP2
ENSG00000222024		ENSG00000258375		ENSG00000275139		ENSG00000233519		ENSG00000255167	NELL1-AS1	ENSG00000205221	VIT	ENSG00000240175	MAGI1-AS1	ENSG00000235262		ENSG00000253307		ENSG00000250584	LINC01511	ENSG00000286952	LOC124909384	ENSG00000274769		ENSG00000122176	FMOD	ENSG00000172243	CLEC7A	ENSG00000235505		ENSG00000235505		ENSG00000180938	ZNF572	ENSG00000164778	EN2	ENSG00000129455	KLK8	ENSG00000184012	TMPRSS2	ENSG00000172478	MAB21L4
ENSG00000223502	LOC102724719	ENSG00000265713	LOC100421100	ENSG00000171631	P2RY6	ENSG00000235044		ENSG00000256343		ENSG00000205325		ENSG00000253660		ENSG00000245080	MIR3150BHG	ENSG00000253308		ENSG00000259531		ENSG00000287990		ENSG00000170477	KRT4	ENSG00000169474	SPRR1A	ENSG00000105492	SIGLEC6	ENSG00000254139	LINC03018	ENSG00000262406	MMP12	ENSG00000182983	ZNF662	ENSG00000130234	ACE2	ENSG00000132530	XAF1	ENSG00000233008	LOC101927560	ENSG00000183742	MACC1
ENSG00000223584	TVP23CP1	ENSG00000272431		ENSG00000198128	OR2L3	ENSG00000235748		ENSG00000259359		ENSG00000212724	KRTAP2-3	ENSG00000258962	LOC100128939	ENSG00000253236		ENSG00000260871		ENSG00000171345	KRT19	ENSG00000010438	PRSS3	ENSG00000270210		ENSG00000196917	HCAR1	ENSG00000113196	HAND1	ENSG00000183742	MACC1	ENSG00000166396	SERPINB7	ENSG00000277199		ENSG00000184302	SIX6	ENSG00000228630	HOTAIR	ENSG00000247287	PRKCH-AS1	ENSG00000125492	BARHL1
ENSG00000236274		ENSG00000273041		ENSG00000224733		ENSG00000244671	RN7SL280P	ENSG00000259398		ENSG00000226979	LTA	ENSG00000285980		ENSG00000257474		ENSG00000272304		ENSG00000144619	CNTN4	ENSG00000211695	TRGV9	ENSG00000142273	CBLC	ENSG00000181885	CLDN7	ENSG00000204021	LIPK	ENSG00000204335	SP5	ENSG00000128710	HOXD10	ENSG00000043039	BARX2	ENSG00000231811	LOC101927888	ENSG00000279756		ENSG00000159618	ADGRG5	ENSG00000170465	KRT6C
ENSG00000250844	USP17L18	ENSG00000276673		ENSG00000231535	LINC00278	ENSG00000256577	SLC6A12-AS1	ENSG00000274308	RPS2P49	ENSG00000230175	RPS13P1	ENSG00000171345	KRT19	ENSG00000258375		ENSG00000287912		ENSG00000112761	CCN6	ENSG00000251442	LOC101928893	ENSG00000144119	C1QL2	ENSG00000144063	MALL	ENSG00000235205		ENSG00000184302	SIX6	ENSG00000019186	CYP24A1	ENSG00000153266	FEZF2	ENSG00000235505		ENSG00000205426	KRT81	ENSG00000170465	KRT6C	ENSG00000070190	DAPP1
ENSG00000258469		ENSG00000277199		ENSG00000234724		ENSG00000262884	LOC101927911	ENSG00000231453	LINC01305	ENSG00000230537	LOC105379829	ENSG00000163898	LIPH	ENSG00000268987		ENSG00000288060		ENSG00000130701	RBBP8NL	ENSG00000267641	BNIP3P16	ENSG00000159337	PLA2G4D	ENSG00000106809	OGN	ENSG00000286965		ENSG00000070190	DAPP1	ENSG00000136689	IL1RN	ENSG00000185686	PRAME	ENSG00000136689	IL1RN	ENSG00000019186	CYP24A1	ENSG00000263745	LOC105371956	ENSG00000172243	CLEC7A
ENSG00000272485		ENSG00000278700		ENSG00000236044		ENSG00000270174	LOC101927950	ENSG00000241754		ENSG00000234724		ENSG00000112837	TBX18	ENSG00000279405		ENSG00000174059	CD34	ENSG00000133067	LGR6	ENSG00000278318	ZNF229	ENSG00000171631	P2RY6	ENSG00000019186	CYP24A1	ENSG00000268104	SLC6A14	ENSG00000169594	BNC1	ENSG00000180938	ZNF572	ENSG00000185811	IKZF1	ENSG00000180938	ZNF572	ENSG00000106809	OGN	ENSG00000286046		ENSG00000105388	CEACAM5
ENSG00000283529		ENSG00000279250		ENSG00000237665	GRM7-AS2	ENSG00000272912		ENSG00000244268		ENSG00000255267	LINC02687	ENSG00000184608	FAM167A-AS1	ENSG00000283653		ENSG00000185933	CALHM1	ENSG00000213287	LOC101929104	ENSG00000279440		ENSG00000179913	B3GNT3	ENSG00000105388	CEACAM5	ENSG00000134258	VTCN1	ENSG00000172243	CLEC7A	ENSG00000182983	ZNF662	ENSG00000165474	GJB2	ENSG00000277199		ENSG00000170370	EMX2	ENSG00000188883	KLRG2	ENSG00000174417	TRHR
ENSG00000286281		ENSG00000279521		ENSG00000240622		ENSG00000274598		ENSG00000070526	ST6GALNAC1	ENSG00000260059		ENSG00000236507		ENSG00000287220		ENSG00000196433	ASMT	ENSG00000218896	TUBB8P2	ENSG00000129354	AP1M2	ENSG00000183378	OVCH2	ENSG00000124143	ARHGAP40	ENSG00000196954	CASP4	ENSG00000105492	SIGLEC6	ENSG00000136167	LCP1	ENSG00000169550	MUC15	ENSG00000082074	FYB1	ENSG00000247287	PRKCH-AS1	ENSG00000172243	CLEC7A	ENSG00000229243	LINC01981
ENSG00000175202	HIGD2B	ENSG00000287912		ENSG00000258870		ENSG00000276807		ENSG00000087128	TMPRSS11E	ENSG00000263257		ENSG00000248830		ENSG00000111339	ART4	ENSG00000236268	LINC01361	ENSG00000226043		ENSG00000149418	ST14	ENSG00000225084	LOC101927839	ENSG00000235505		ENSG00000165474	GJB2	ENSG00000113196	HAND1	ENSG00000109101	FOXN1	ENSG00000136275	PKD1L1-AS1	ENSG00000204876	LOC389602	ENSG00000204335	SP5	ENSG00000189280	GJB5	ENSG00000255216
ENSG00000224153	LINC02054	ENSG00000060558	GNA15	ENSG00000276673		ENSG00000281831	HCP5B	ENSG00000112238	PRDM13	ENSG00000276673		ENSG00000265091		ENSG00000142677	IL22RA1	ENSG00000237424	FOXD2-AS1	ENSG00000230676		ENSG00000198019		ENSG00000228879	RPL35AP6	ENSG00000254139	LINC03018	ENSG00000043039	BARX2	ENSG00000204021	LIPK	ENSG00000043039	BARX2	ENSG00000170465	KRT6C	ENSG00000257384		ENSG00000105664	COMP	ENSG00000105388	CEACAM5	ENSG00000286951
ENSG00000236306	LINC01241	ENSG00000132530	XAF1	ENSG00000127954	STEAP4	ENSG00000286472		ENSG00000131982		ENSG00000278668		ENSG00000267547		ENSG00000272854		ENSG00000257512		ENSG00000231615	LOC646870	ENSG00000201684	RN7SKP239	ENSG00000232732	LOC101927687	ENSG00000282100		ENSG00000115221	ITGB6	ENSG00000278700		ENSG00000168079	SCARA5	ENSG00000187054	TMPRSS11A	ENSG00000112837	TBX18	ENSG00000170465	KRT6C	ENSG00000286951		ENSG00000287354	LOC124904503
ENSG00000253660		ENSG00000172478	MAB21L4	ENSG00000214842	RAD51AP2	ENSG00000065618	COL17A1	ENSG00000145103	ILDR1	ENSG00000279250		ENSG00000272854		ENSG00000175315	CST6	ENSG00000260325	HSPB9	ENSG00000234232		ENSG00000223502	LOC102724719	ENSG00000233124		ENSG00000286234		ENSG00000107831	FGF8	ENSG00000112837	TBX18	ENSG00000185686	PRAME	ENSG00000257671	KRT7-AS	ENSG00000134853	PDGFRA	ENSG00000286046		ENSG00000287354	LOC124904503	ENSG00000183160	TMEM119
ENSG00000258569		ENSG00000182983	ZNF662	ENSG00000225386		ENSG00000198046	ZNF667	ENSG00000153292	ADGRF1	ENSG00000279910		ENSG00000273870		ENSG00000205181	LINC00654	ENSG00000128422	KRT17	ENSG00000235748		ENSG00000224087		ENSG00000235816		ENSG00000182256	GABRG3	ENSG00000204397	CARD16	ENSG00000164778	EN2	ENSG00000272681	FAM223B	ENSG00000282221		ENSG00000157551	KCNJ15	ENSG00000188883	KLRG2	ENSG00000165474	GJB2	ENSG00000069011	PITX1
ENSG00000259728		ENSG00000183484	GPR132	ENSG00000234943		ENSG00000262406	MMP12	ENSG00000199824	RNU6-199P	ENSG00000285980		ENSG00000286654		ENSG00000180178		ENSG00000198984	MIR345	ENSG00000243584		ENSG00000229794	MTCYBP32	ENSG00000236007	MTCO1P46	ENSG00000204335	SP5	ENSG00000274173		ENSG00000174417	TRHR	ENSG00000279245	FAM223A	ENSG00000268104	SLC6A14	ENSG00000170465	KRT6C	ENSG00000262406	MMP12	ENSG00000069011	PITX1	ENSG00000169594	BNC1
ENSG00000279570		ENSG00000213287	LOC101929104	ENSG00000240770	C21orf91-OT1	ENSG00000136514	RTP4	ENSG00000200591		ENSG00000144619	CNTN4	ENSG00000111796	KLRB1	ENSG00000005001	PRSS22	ENSG00000230076	RPL10P6	ENSG00000257612	MIR4307HG	ENSG00000235262		ENSG00000248685		ENSG00000149506	ZP1	ENSG00000171236	LRG1	ENSG00000276476	LINC00540	ENSG00000008196	TFAP2B	ENSG00000223784	LINC00707	ENSG00000257671	KRT7-AS	ENSG00000172243	CLEC7A	ENSG00000169594	BNC1	ENSG00000082074	FYB1
ENSG00000287291		ENSG00000219565		ENSG00000250816		ENSG00000138083	SIX3	ENSG00000223584	TVP23CP1	ENSG00000175793	SFN	ENSG00000139800	ZIC5	ENSG00000135903	PAX3	ENSG00000271803		ENSG00000259630		ENSG00000259723		ENSG00000254471	LOC646112	ENSG00000184302	SIX6	ENSG00000250378	LOC107986453	ENSG00000082074	FYB1	ENSG00000170465	KRT6C	ENSG00000231924	PSG1	ENSG00000272304		ENSG00000181885	CLDN7	ENSG00000234233		ENSG00000167755	KLK6
ENSG00000273712		ENSG00000231845	HMGB3P14	ENSG00000261633		ENSG00000164089	ETNPPL	ENSG00000226885		ENSG00000156006	NAT2	ENSG00000141434	MEP1B	ENSG00000213999	BORCS8-MEF2B	ENSG00000140505	CYP1A2	ENSG00000270553	LOC107984970	ENSG00000259828		ENSG00000261646		ENSG00000234944	LINC02623	ENSG00000279500		ENSG00000274173		ENSG00000257671	KRT7-AS	ENSG00000237975		ENSG00000282221		ENSG00000108244	KRT23	ENSG00000204397	CARD16	ENSG00000127903	ZNF835
ENSG00000181631	P2RY13	ENSG00000233136	USP17L11	ENSG00000262402		ENSG00000167785	ZNF558	ENSG00000227189	LOC105374344	ENSG00000204814		ENSG00000149506	ZP1	ENSG00000217653		ENSG00000140955	ADAD2	ENSG00000274023		ENSG00000270379	HEATR9	ENSG00000280169		ENSG00000172243	CLEC7A	ENSG00000204876	LOC389602	ENSG00000254704	LOC643709	ENSG00000282221		ENSG00000134258	VTCN1	ENSG00000103067	ESRP2	ENSG00000105388	CEACAM5	ENSG00000213411		ENSG00000249116
ENSG00000230928		ENSG00000234232		ENSG00000275230	RN7SL544P	ENSG00000214146	LINC02026	ENSG00000229948		ENSG00000225022		ENSG00000173391	OLR1	ENSG00000221203	MIR1262	ENSG00000165685	TMEM52B	ENSG00000254066		ENSG00000270799		ENSG00000286463		ENSG00000105492	SIGLEC6	ENSG00000287229		ENSG00000279500		ENSG00000231924	PSG1	ENSG00000112936	C7	ENSG00000223784	LINC00707	ENSG00000255216		ENSG00000249116		ENSG00000235505
ENSG00000232934		ENSG00000235286		ENSG00000277774	RN7SL763P	ENSG00000225022		ENSG00000231468		ENSG00000259821		ENSG00000185479	KRT6B	ENSG00000223584	TVP23CP1	ENSG00000168907	PLA2G4F	ENSG00000223760		ENSG00000271332		ENSG00000156006	NAT2	ENSG00000113196	HAND1	ENSG00000154227	CERS3	ENSG00000103067	ESRP2	ENSG00000124143	ARHGAP40	ENSG00000282304	MALL	ENSG00000231924	PSG1	ENSG00000276807		ENSG00000259723		ENSG00000251972	RNU6-123P
ENSG00000012124	CD22	ENSG00000237101	LOC101927164	ENSG00000283417		ENSG00000231453	LINC01305	ENSG00000243307		ENSG00000215644	GCGR	ENSG00000198771	RCSD1	ENSG00000229948		ENSG00000172969	FRG2C	ENSG00000206168		ENSG00000273691		ENSG00000204814		ENSG00000204021	LIPK	ENSG00000167183	PRR15L	ENSG00000134853	PDGFRA	ENSG00000112837	TBX18	ENSG00000154227	CERS3	ENSG00000133067	LGR6	ENSG00000112837	TBX18	ENSG00000269845		ENSG00000134853	PDGFRA
ENSG00000159247		ENSG00000237827	RPS15AP29	ENSG00000286281		ENSG00000268555		ENSG00000243609		ENSG00000260401		ENSG00000219565		ENSG00000232633		ENSG00000174171	LOC105370792	ENSG00000257195		ENSG00000282865		ENSG00000231181	RPL9P11	ENSG00000244094	SPRR2F	ENSG00000112936	C7	ENSG00000136689	IL1RN	ENSG00000159618	ADGRG5	ENSG00000214049	UCA1	ENSG00000114638	UPK1B	ENSG00000167755	KLK6	ENSG00000286965		ENSG00000114638	UPK1B
ENSG00000187513	GJA4	ENSG00000250749		ENSG00000223984		ENSG00000273073		ENSG00000254213		ENSG00000168907	PLA2G4F	ENSG00000224559	LINC01087	ENSG00000240925	RPS20P31	ENSG00000204021	LIPK	ENSG00000005102	MEOX1	ENSG00000005001	PRSS22	ENSG00000234944	LINC02623	ENSG00000168079	SCARA5	ENSG00000136689	IL1RN	ENSG00000180772	AGTR2	ENSG00000108244	KRT23	ENSG00000107831	FGF8	ENSG00000259439	LINC01833	ENSG00000127903	ZNF835	ENSG00000134258	VTCN1	ENSG00000164778	EN2
ENSG00000188910	GJB3	ENSG00000253972	MAL2-AS1	ENSG00000121853	GHSR	ENSG00000164530	PI16	ENSG00000256762	STH	ENSG00000172969	FRG2C	ENSG00000226545	RPL27P3	ENSG00000242330	RN7SL683P	ENSG00000224087		ENSG00000179913	B3GNT3	ENSG00000241754		ENSG00000139626	ITGB7	ENSG00000008196	TFAP2B	ENSG00000246225		ENSG00000175591	P2RY2	ENSG00000254880	PKNOX2-DT	ENSG00000183742	MACC1	ENSG00000147138	GPR174	ENSG00000175202	HIGD2B	ENSG00000227471	AKR1B15	ENSG00000157551	KCNJ15
ENSG00000224707	E2F3-IT1	ENSG00000255970	LINC02421	ENSG00000124429	POF1B	ENSG00000201492	RNA5SP78	ENSG00000270799		ENSG00000196735	HLA-DQA1	ENSG00000233519		ENSG00000250423	KIAA1210	ENSG00000225094		ENSG00000233540	DNM3-IT1	ENSG00000263724	DLGAP1-AS3	ENSG00000095585	BLNK	ENSG00000043039	BARX2	ENSG00000257083		ENSG00000005102	MEOX1	ENSG00000132530	XAF1	ENSG00000070190	DAPP1	ENSG00000169474	SPRR1A	ENSG00000249116		ENSG00000235505		ENSG00000019186	CYP24A1
ENSG00000226281	LOC105374901	ENSG00000259358		ENSG00000170967	DDI1	ENSG00000212989	LOC100129527	ENSG00000273747		ENSG00000224087		ENSG00000234995	RPS3AP28	ENSG00000250892	LOC100288172	ENSG00000228887	EEF1DP1	ENSG00000235286		ENSG00000228816		ENSG00000161055	SCGB3A1	ENSG00000274173		ENSG00000259807	LOC101928188	ENSG00000259439	LINC01833	ENSG00000287906		ENSG00000185960	SHOX	ENSG00000230154		ENSG00000286073		ENSG00000250745	USP17L20	ENSG00000267577	DNAAF3-AS1
ENSG00000228626		ENSG00000275506	H3P25	ENSG00000171401	KRT13	ENSG00000230581	ACTG1P14	ENSG00000279123		ENSG00000225299		ENSG00000238386	RNU7-48P	ENSG00000254607		ENSG00000229559		ENSG00000236327		ENSG00000275139		ENSG00000201944	LOC124900423	ENSG00000108244	KRT23	ENSG00000188883	KLRG2	ENSG00000019186	CYP24A1	ENSG00000181885	CLDN7	ENSG00000164778	EN2	ENSG00000243137	PSG4	ENSG00000095585	BLNK	ENSG00000269086	LINC02965	ENSG00000268460	LOC93429
ENSG00000233176	OR7E157P	ENSG00000277893	SRD5A2	ENSG00000182795	C1orf116	ENSG00000234933	CDC42P1	ENSG00000279609		ENSG00000228368		ENSG00000243508	DNAJB6P7	ENSG00000267429		ENSG00000231811	LOC101927888	ENSG00000240173	RN7SL771P	ENSG00000070526	ST6GALNAC1	ENSG00000226969	PRKCZ-DT	ENSG00000136167	LCP1	ENSG00000129009	ISLR	ENSG00000134258	VTCN1	ENSG00000147138	GPR174	ENSG00000147138	GPR174	ENSG00000184012	TMPRSS2	ENSG00000008196	TFAP2B	ENSG00000154227	CERS3	ENSG00000140955	ADAD2
ENSG00000237750	KCNH7-AS1	ENSG00000279985		ENSG00000183378	OVCH2	ENSG00000251075	HTT-AS	ENSG00000280190		ENSG00000228680	LOC124901619	ENSG00000249574	LOC442497	ENSG00000269516		ENSG00000232732	LOC101927687	ENSG00000241438		ENSG00000102243	VGLL1	ENSG00000226979	LTA	ENSG00000212961		ENSG00000005102	MEOX1	ENSG00000086570	FAT2	ENSG00000149506	ZP1	ENSG00000169474	SPRR1A	ENSG00000183160	TMEM119	ENSG00000235505		ENSG00000043039	BARX2	ENSG00000159337	PLA2G4D
ENSG00000237975		ENSG00000286546	LOC613266	ENSG00000228368		ENSG00000252778	LOC124900315	ENSG00000280291		ENSG00000228879	RPL35AP6	ENSG00000254066		ENSG00000279330		ENSG00000235816		ENSG00000241933	DENND6A-DT	ENSG00000122548	KIAA0087	ENSG00000231535	LINC00278	ENSG00000223823	LINC01342	ENSG00000214049	UCA1	ENSG00000139304	PTPRQ	ENSG00000169474	SPRR1A	ENSG00000184012	TMPRSS2	ENSG00000175591	P2RY2	ENSG00000230077	MTAPP2	ENSG00000129009	ISLR	ENSG00000257671	KRT7-AS
ENSG00000246225		ENSG00000287220		ENSG00000229559		ENSG00000253766		ENSG00000283475	MIR1244-4	ENSG00000236375		ENSG00000254951	LOC283299	ENSG00000279771		ENSG00000237130		ENSG00000253660		ENSG00000132746	ALDH3B2	ENSG00000232316	LINC02518	ENSG00000287335		ENSG00000204866	IGFL2	ENSG00000185306	C12orf56	ENSG00000169550	MUC15	ENSG00000198019		ENSG00000019186	CYP24A1	ENSG00000109101	FOXN1	ENSG00000159337	PLA2G4D	ENSG00000100122	CRYBB1
ENSG00000257083		ENSG00000287291		ENSG00000236007	MTCO1P46	ENSG00000258569		ENSG00000283653		ENSG00000237130		ENSG00000255167	NELL1-AS1	ENSG00000287121		ENSG00000238189		ENSG00000256108		ENSG00000135903	PAX3	ENSG00000233848		ENSG00000171236	LRG1	ENSG00000258212		ENSG00000223872	LOC105375610	ENSG00000205622		ENSG00000205488		ENSG00000117595	IRF6	ENSG00000043039	BARX2	ENSG00000243313	RN7SL285P	ENSG00000086570	FAT2
ENSG00000260410		ENSG00000232706		ENSG00000236532	LINC01695	ENSG00000258962	LOC100128939	ENSG00000288557		ENSG00000250041	LOC124902629	ENSG00000255480		ENSG00000287829		ENSG00000243256		ENSG00000259358		ENSG00000161405	IKZF3	ENSG00000243256		ENSG00000279500		ENSG00000285700		ENSG00000175730		ENSG00000223609	HBD	ENSG00000227403	LINC01806	ENSG00000167755	KLK6	ENSG00000205420	KRT6A	ENSG00000257671	KRT7-AS	ENSG00000105492	SIGLEC6
ENSG00000267149		ENSG00000201944	LOC124900423	ENSG00000246820	RIC3-DT	ENSG00000259241		ENSG00000147381	MAGEA4	ENSG00000251211	LOC645853	ENSG00000259241		ENSG00000112837	TBX18	ENSG00000248222		ENSG00000275927		ENSG00000207248	RNU6-1005P	ENSG00000244302	PEX5L-AS2	ENSG00000109101	FOXN1	ENSG00000086570	FAT2	ENSG00000287229		ENSG00000233136	USP17L11	ENSG00000233136	USP17L11	ENSG00000139304	PTPRQ	ENSG00000244198		ENSG00000115221	ITGB6	ENSG00000163283	ALPP
ENSG00000267429		ENSG00000285545		ENSG00000248222		ENSG00000280003		ENSG00000180178		ENSG00000252036	RN7SKP288	ENSG00000260105		ENSG00000180818	HOXC10	ENSG00000253579	SUMO2P16	ENSG00000281831	HCP5B	ENSG00000224679		ENSG00000253579	SUMO2P16	ENSG00000128710	HOXD10	ENSG00000169435	RASSF6	ENSG00000117595	IRF6	ENSG00000236268	LINC01361	ENSG00000243137	PSG4	ENSG00000105492	SIGLEC6	ENSG00000253972	MAL2-AS1	ENSG00000112936	C7	ENSG00000176402	GJC3
ENSG00000269560		ENSG00000286113		ENSG00000256982		ENSG00000015413	DPEP1	ENSG00000224363		ENSG00000253932		ENSG00000261229		ENSG00000224406	LINC02052	ENSG00000260459		ENSG00000287381		ENSG00000234933	CDC42P1	ENSG00000258576		ENSG00000112837	TBX18	ENSG00000243137	PSG4	ENSG00000133067	LGR6	ENSG00000243137	PSG4	ENSG00000254213		ENSG00000179031		ENSG00000257671	KRT7-AS	ENSG00000196954	CASP4	ENSG00000179031
ENSG00000060558	GNA15	ENSG00000230836		ENSG00000260459		ENSG00000272255		ENSG00000126778	SIX1	ENSG00000258337		ENSG00000271428		ENSG00000237424	FOXD2-AS1	ENSG00000264150		ENSG00000196604	POTEF	ENSG00000239593		ENSG00000259359		ENSG00000135374	ELF5	ENSG00000257398		ENSG00000132698	RAB25	ENSG00000259341		ENSG00000273760		ENSG00000189433	GJB4	ENSG00000203837	PNLIPRP3	ENSG00000268621	IGFL2-AS1	ENSG00000186847	KRT14
ENSG00000133067	LGR6	ENSG00000231405		ENSG00000264546		ENSG00000171345	KRT19	ENSG00000136514	RTP4	ENSG00000261697	LOC101928682	ENSG00000271653		ENSG00000286385		ENSG00000264314	MIR548AT	ENSG00000258829		ENSG00000244184	PELP1-DT	ENSG00000279405		ENSG00000136689	IL1RN	ENSG00000216863	LY86-AS1	ENSG00000205890	LOC100128770	ENSG00000260930	LINC01416	ENSG00000268621	IGFL2-AS1	ENSG00000227598		ENSG00000267051	LOC105371993	ENSG00000105492	SIGLEC6	ENSG00000187855	ASCL4
ENSG00000146755	TRIM50	ENSG00000226291		ENSG00000270279		ENSG00000228079		ENSG00000165182	CXorf58	ENSG00000264314	MIR548AT	ENSG00000273765		ENSG00000149418	ST14	ENSG00000267039	LOC105372069	ENSG00000070190	DAPP1	ENSG00000254607		ENSG00000149418	ST14	ENSG00000180772	AGTR2	ENSG00000234944	LINC02623	ENSG00000243137	PSG4	ENSG00000273760		ENSG00000164035	EMCN	ENSG00000134258	VTCN1	ENSG00000105492	SIGLEC6	ENSG00000171236	LRG1	ENSG00000198074	AKR1B10
ENSG00000149506	ZP1	ENSG00000253620		ENSG00000278193		ENSG00000242979	RPS15AP18	ENSG00000237604		ENSG00000278925		ENSG00000285878		ENSG00000286058	FAR2P1	ENSG00000267063		ENSG00000170477	KRT4	ENSG00000258001	R3HDM2-DT	ENSG00000253308		ENSG00000205076	LGALS7	ENSG00000125850	OVOL2	ENSG00000152672	CLEC4F	ENSG00000234276	SDR42E1P3	ENSG00000233236		ENSG00000172243	CLEC7A	ENSG00000145777	TSLP	ENSG00000186847	KRT14	ENSG00000261437
ENSG00000168447	SCNN1B	ENSG00000171631	P2RY6	ENSG00000279391		ENSG00000259821		ENSG00000253361		ENSG00000280169		ENSG00000286180		ENSG00000140522	RLBP1	ENSG00000267150		ENSG00000180178		ENSG00000264000		ENSG00000251188		ENSG00000243955	GSTA1	ENSG00000161405	IKZF3	ENSG00000231047	GCNT1P3	ENSG00000239265		ENSG00000129009	ISLR	ENSG00000136155	SCEL	ENSG00000163283	ALPP	ENSG00000187855	ASCL4	ENSG00000134258	VTCN1
ENSG00000184811	TRARG1	ENSG00000203782	LORICRIN	ENSG00000285303		ENSG00000158825	CDA	ENSG00000253603		ENSG00000284640	LOC105378644	ENSG00000109851	DBX1	ENSG00000207598	MIR124-3	ENSG00000268104	SLC6A14	ENSG00000161055	SCGB3A1	ENSG00000266537		ENSG00000175315	CST6	ENSG00000268070		ENSG00000257671	KRT7-AS	ENSG00000114638	UPK1B	ENSG00000277213	SDR42E1P2	ENSG00000106809	OGN	ENSG00000271367		ENSG00000171236	LRG1	ENSG00000261437		ENSG00000139304	PTPRQ
ENSG00000196954	CASP4	ENSG00000236532	LINC01695	ENSG00000285876	LOC105373436	ENSG00000164287	CDC20B	ENSG00000272473	LOC101928450	ENSG00000149418	ST14	ENSG00000070190	DAPP1	ENSG00000225043	RPL18AP2	ENSG00000278700		ENSG00000166770	ZNF667-AS1	ENSG00000272485		ENSG00000128422	KRT17	ENSG00000188883	KLRG2	ENSG00000106809	OGN	ENSG00000169507	SLC38A11	ENSG00000083307	GRHL2	ENSG00000105492	SIGLEC6	ENSG00000268460	LOC93429	ENSG00000186847	KRT14	ENSG00000261633		ENSG00000005102	MEOX1
ENSG00000197614	MFAP5	ENSG00000237861		ENSG00000287288	FRG1BP	ENSG00000197587	DMBX1	ENSG00000102145	GATA1	ENSG00000170477	KRT4	ENSG00000198046	ZNF667	ENSG00000226455		ENSG00000278880		ENSG00000180353	HCLS1	ENSG00000279771		ENSG00000144619	CNTN4	ENSG00000240244		ENSG00000189280	GJB5	ENSG00000257671	KRT7-AS	ENSG00000205420	KRT6A	ENSG00000260701		ENSG00000169594	BNC1	ENSG00000197614	MFAP5	ENSG00000285887		ENSG00000124143	ARHGAP40
ENSG00000205622		ENSG00000252081	RNU6-277P	ENSG00000167664	TMIGD2	ENSG00000205221	VIT	ENSG00000127903	ZNF835	ENSG00000215840		ENSG00000225900		ENSG00000227189	LOC105374344	ENSG00000279521		ENSG00000201492	RNA5SP78	ENSG00000283991		ENSG00000257185	LINC02293	ENSG00000205420	KRT6A	ENSG00000274618	H4C6	ENSG00000285303		ENSG00000167755	KLK6	ENSG00000286965		ENSG00000086570	FAT2	ENSG00000198074	AKR1B10	ENSG00000214049	UCA1	ENSG00000132698	RAB25
ENSG00000216639	RPL7AP35	ENSG00000286951		ENSG00000108452	ZNF29P	ENSG00000212724	KRTAP2-3	ENSG00000185028	LRRC14B	ENSG00000216863	LY86-AS1	ENSG00000237646		ENSG00000227950	RPL37P9	ENSG00000287647		ENSG00000230946		ENSG00000223760		ENSG00000086205	FOLH1	ENSG00000169435	RASSF6	ENSG00000164778	EN2	ENSG00000152213	ARL11	ENSG00000105492	SIGLEC6	ENSG00000172243	CLEC7A	ENSG00000204335	SP5	ENSG00000223609	HBD	ENSG00000086570	FAT2	ENSG00000205890	LOC100128770
ENSG00000225479	PLCB1-IT1	ENSG00000287897		ENSG00000158482		ENSG00000225479	PLCB1-IT1	ENSG00000200059		ENSG00000228079		ENSG00000239528		ENSG00000231468		ENSG00000164530	PI16	ENSG00000231535	LINC00278	ENSG00000286058	FAR2P1	ENSG00000129465	RIPK3	ENSG00000159618	ADGRG5	ENSG00000152213	ARL11	ENSG00000182898	TCHHL1	ENSG00000172243	CLEC7A	ENSG00000115221	ITGB6	ENSG00000152213	ARL11	ENSG00000261437		ENSG00000112837	TBX18	ENSG00000212939
ENSG00000226194	LINC02519	ENSG00000288054		ENSG00000172478	MAB21L4	ENSG00000239519		ENSG00000200120		ENSG00000232134	RPS15AP12	ENSG00000243871	RN7SL487P	ENSG00000236256	DIAPH2-AS1	ENSG00000179088	C12orf42	ENSG00000232316	LINC02518	ENSG00000167880	EVPL	ENSG00000165685	TMEM52B	ENSG00000172818	OVOL1	ENSG00000182898	TCHHL1	ENSG00000183347	GBP6	ENSG00000251423		ENSG00000167183	PRR15L	ENSG00000159337	PLA2G4D	ENSG00000274286	ADRA2B	ENSG00000136275	PKD1L1-AS1	ENSG00000242550	SERPINB10
ENSG00000229173		ENSG00000120337	TNFSF18	ENSG00000182983	ZNF662	ENSG00000242488		ENSG00000213411		ENSG00000250361	GYPB	ENSG00000255321		ENSG00000236878	MTATP6P26	ENSG00000108244	KRT23	ENSG00000234995	RPS3AP28	ENSG00000188089	PLA2G4E	ENSG00000166743	ACSM1	ENSG00000083307	GRHL2	ENSG00000183347	GBP6	ENSG00000225084	LOC101927839	ENSG00000204335	SP5	ENSG00000169594	BNC1	ENSG00000242550	SERPINB10	ENSG00000214381	LINC00488	ENSG00000225857		ENSG00000267150
ENSG00000238386	RNU7-48P	ENSG00000137975	CLCA2	ENSG00000188910	GJB3	ENSG00000255374	TAS2R43	ENSG00000223760		ENSG00000105388	CEACAM5	ENSG00000270986		ENSG00000237158		ENSG00000111339	ART4	ENSG00000235292		ENSG00000273368		ENSG00000168447	SCNN1B	ENSG00000243137	PSG4	ENSG00000205488		ENSG00000273760		ENSG00000127507	ADGRE2	ENSG00000204866	IGFL2	ENSG00000272763	LINC03057	ENSG00000136167	LCP1	ENSG00000143556	S100A7	ENSG00000117595	IRF6
ENSG00000249574	LOC442497	ENSG00000230107	LOC101927344	ENSG00000201563		ENSG00000258593		ENSG00000224245	LOC100421692	ENSG00000140955	ADAD2	ENSG00000288060		ENSG00000260701		ENSG00000142538	PTH2	ENSG00000243256		ENSG00000168148	H3-4	ENSG00000213754	KPNA4P1	ENSG00000124429	POF1B	ENSG00000268621	IGFL2-AS1	ENSG00000166396	SERPINB7	ENSG00000152213	ARL11	ENSG00000118322	ATP10B	ENSG00000267737		ENSG00000070526	ST6GALNAC1	ENSG00000233682	FNDC1-AS1	ENSG00000086548	CEACAM6
ENSG00000258405	ZNF578	ENSG00000238386	RNU7-48P	ENSG00000207185	RNU6-1157P	ENSG00000259630		ENSG00000225952		ENSG00000164093	PITX2	ENSG00000084674	APOB	ENSG00000285887		ENSG00000162494	LRRC38	ENSG00000244712		ENSG00000201563		ENSG00000226005	LINC02660	ENSG00000169507	SLC38A11	ENSG00000227120		ENSG00000137975	CLCA2	ENSG00000189398	OR7E12P	ENSG00000152977	ZIC1	ENSG00000188112	C6orf132	ENSG00000127507	ADGRE2	ENSG00000204866	IGFL2	ENSG00000133067	LGR6
ENSG00000270986		ENSG00000241933	DENND6A-DT	ENSG00000207581	MIR199B	ENSG00000270002		ENSG00000229339	RPL7AP83	ENSG00000224733		ENSG00000115590	IL1R2	ENSG00000286463		ENSG00000180613	GSX2	ENSG00000253579	SUMO2P16	ENSG00000213871		ENSG00000226954		ENSG00000189182	KRT77	ENSG00000112837	TBX18	ENSG00000231405		ENSG00000205076	LGALS7	ENSG00000152213	ARL11	ENSG00000223872	LOC105375610	ENSG00000166396	SERPINB7	ENSG00000167183	PRR15L	ENSG00000223403	MIR381HG
ENSG00000279770	LINC00552	ENSG00000242330	RN7SL683P	ENSG00000213411		ENSG00000270893		ENSG00000233834	GIRGL	ENSG00000231169		ENSG00000138083	SIX3	ENSG00000224924	LINC00320	ENSG00000258405	ZNF578	ENSG00000253766		ENSG00000227121		ENSG00000230533		ENSG00000257671	KRT7-AS	ENSG00000169550	MUC15	ENSG00000136155	SCEL	ENSG00000242550	SERPINB10	ENSG00000159337	PLA2G4D	ENSG00000229243	LINC01981	ENSG00000143556	S100A7	ENSG00000106809	OGN	ENSG00000259869
ENSG00000280958		ENSG00000243871	RN7SL487P	ENSG00000229339	RPL7AP83	ENSG00000271653		ENSG00000234498	RPL13AP20	ENSG00000232316	LINC02518	ENSG00000164089	ETNPPL	ENSG00000241186	CRIPTO	ENSG00000149418	ST14	ENSG00000258962	LOC100128939	ENSG00000228680	LOC124901619	ENSG00000231114		ENSG00000285303		ENSG00000158825	CDA	ENSG00000158825	CDA	ENSG00000253348	LOC107986473	ENSG00000226281	LOC105374901	ENSG00000272431		ENSG00000149506	ZP1	ENSG00000152977	ZIC1	ENSG00000143032	BARHL2
ENSG00000284640	LOC105378644	ENSG00000254453		ENSG00000231357	LOC100131264	ENSG00000273765		ENSG00000234933	CDC42P1	ENSG00000233064		ENSG00000167785	ZNF558	ENSG00000249160	LINC02213	ENSG00000235149	LOC101928929	ENSG00000259866	LOC100420642	ENSG00000233008	LOC101927560	ENSG00000234358	RPL7AP42	ENSG00000274618	H4C6	ENSG00000256481		ENSG00000251211	LOC645853	ENSG00000261773		ENSG00000242550	SERPINB10	ENSG00000132698	RAB25	ENSG00000233682	FNDC1-AS1	ENSG00000169550	MUC15	ENSG00000272763	LINC03057
ENSG00000286180		ENSG00000261229		ENSG00000232633		ENSG00000279910		ENSG00000237249		ENSG00000236878	MTATP6P26	ENSG00000181617	FDCSP	ENSG00000271803		ENSG00000167755	KLK6	ENSG00000261537		ENSG00000237249		ENSG00000236256	DIAPH2-AS1	ENSG00000201831	SNORD115-1	ENSG00000111319	SCNN1A	ENSG00000272304		ENSG00000287270		ENSG00000253348	LOC107986473	ENSG00000281920		ENSG00000083307	GRHL2	ENSG00000139144	PIK3C2G	ENSG00000277199
ENSG00000286316		ENSG00000271428		ENSG00000233008	LOC101927560	ENSG00000285980		ENSG00000266155		ENSG00000244383	FAM3D-AS1	ENSG00000188816	HMX2	ENSG00000278318	ZNF229	ENSG00000230937	MIR205HG	ENSG00000272912		ENSG00000237704		ENSG00000236532	LINC01695	ENSG00000152213	ARL11	ENSG00000152977	ZIC1	ENSG00000188112	C6orf132	ENSG00000287757		ENSG00000260816		ENSG00000168143	FAM83B	ENSG00000205076	LGALS7	ENSG00000154493	C10orf90	ENSG00000284640	LOC105378644
ENSG00000230993		ENSG00000275927		ENSG00000233136	USP17L11	ENSG00000286877		ENSG00000267063		ENSG00000268104	SLC6A14	ENSG00000237463	LRRC52-AS1	ENSG00000279440		ENSG00000174417	TRHR	ENSG00000274183	H2AB1	ENSG00000250892	LOC100288172	ENSG00000243101	RPS3P7	ENSG00000182898	TCHHL1	ENSG00000070190	DAPP1	ENSG00000110665	C11orf21	ENSG00000112936	C7	ENSG00000271437		ENSG00000213185	FAM24B	ENSG00000212939		ENSG00000277324		ENSG00000136155	SCEL
ENSG00000286234		ENSG00000282304	MALL	ENSG00000233492		ENSG00000287757		ENSG00000268635		ENSG00000275191		ENSG00000240770	C21orf91-OT1	ENSG00000175793	SFN	ENSG00000196735	HLA-DQA1	ENSG00000277218		ENSG00000259617	LOC105376713	ENSG00000250041	LOC124902629	ENSG00000183347	GBP6	ENSG00000127083	OMD	ENSG00000163564	PYHIN1	ENSG00000258427		ENSG00000285821		ENSG00000261437		ENSG00000242550	SERPINB10	ENSG00000005102	MEOX1	ENSG00000169174	PCSK9
ENSG00000287169		ENSG00000285921		ENSG00000234977		ENSG00000163898	LIPH	ENSG00000279143		ENSG00000128422	KRT17	ENSG00000249104	USP17L17	ENSG00000129354	AP1M2	ENSG00000223872	LOC105375610	ENSG00000281469		ENSG00000267063		ENSG00000255480		ENSG00000127507	ADGRE2	ENSG00000143556	S100A7	ENSG00000176402	GJC3	ENSG00000271367		ENSG00000086570	FAT2	ENSG00000287456		ENSG00000150556	LYPD6B	ENSG00000111319	SCNN1A	ENSG00000175591	P2RY2
ENSG00000267197		ENSG00000205642	VCX3B	ENSG00000235012	JCADP1	ENSG00000266371		ENSG00000287912		ENSG00000257185	LINC02293	ENSG00000255983		ENSG00000123364	HOXC13	ENSG00000224733		ENSG00000159247		ENSG00000273747		ENSG00000257696	BLTP3B-DT	ENSG00000112936	C7	ENSG00000163564	PYHIN1	ENSG00000238189		ENSG00000150556	LYPD6B	ENSG00000204876	LOC389602	ENSG00000288054		ENSG00000143032	BARHL2	ENSG00000120279	MYCT1	ENSG00000137975	CLCA2
ENSG00000274251		ENSG00000235387	SPAAR	ENSG00000235286		ENSG00000257657		ENSG00000115590	IL1R2	ENSG00000230937	MIR205HG	ENSG00000261524	ABCB10P3	ENSG00000139800	ZIC5	ENSG00000233176	OR7E157P	ENSG00000225087	LOC105378798	ENSG00000285700		ENSG00000260059		ENSG00000134258	VTCN1	ENSG00000250844	USP17L18	ENSG00000256982		ENSG00000239528		ENSG00000125850	OVOL2	ENSG00000165816	VWA2	ENSG00000225479	PLCB1-IT1	ENSG00000205946	USP17L6P	ENSG00000234233
ENSG00000165188	RNF183	ENSG00000237347		ENSG00000235683		ENSG00000109851	DBX1	ENSG00000127954	STEAP4	ENSG00000136514	RTP4	ENSG00000268555		ENSG00000168148	H3-4	ENSG00000255216		ENSG00000267149		ENSG00000286411		ENSG00000261697	LOC101928682	ENSG00000158825	CDA	ENSG00000253944	MTUS1-DT	ENSG00000262094		ENSG00000274618	H4C6	ENSG00000112837	TBX18	ENSG00000276476	LINC00540	ENSG00000233136	USP17L11	ENSG00000212939		ENSG00000262558
ENSG00000177984	LCN15	ENSG00000240915		ENSG00000236567		ENSG00000223760		ENSG00000153283	CD96	ENSG00000167785	ZNF558	ENSG00000273372		ENSG00000173391	OLR1	ENSG00000261646		ENSG00000273368		ENSG00000286693		ENSG00000264150		ENSG00000230946		ENSG00000260816		ENSG00000277199		ENSG00000170370	EMX2	ENSG00000274618	H4C6	ENSG00000137975	CLCA2	ENSG00000284640	LOC105378644	ENSG00000227403	LINC01806	ENSG00000128714	HOXD13
ENSG00000183734	ASCL2	ENSG00000217716	RPS10P3	ENSG00000237158		ENSG00000185303	SFTPA2	ENSG00000158825	CDA	ENSG00000254485		ENSG00000115221	ITGB6	ENSG00000185479	KRT6B	ENSG00000263257		ENSG00000266371		ENSG00000224363		ENSG00000267039	LOC105372069	ENSG00000152672	CLEC4F	ENSG00000267149		ENSG00000287865		ENSG00000213185	FAM24B	ENSG00000095585	BLNK	ENSG00000126231	PROZ	ENSG00000112936	C7	ENSG00000242550	SERPINB10	ENSG00000147138	GPR174
ENSG00000234104		ENSG00000124159	MATN4	ENSG00000242251	RN7SL20P	ENSG00000196604	POTEF	ENSG00000161405	IKZF3	ENSG00000287352	LOC102724858	ENSG00000179088	C12orf42	ENSG00000197585		ENSG00000272431		ENSG00000251171		ENSG00000175793	SFN	ENSG00000273041		ENSG00000171860	C3AR1	ENSG00000277199		ENSG00000287872		ENSG00000253972	MAL2-AS1	ENSG00000096395	MLN	ENSG00000142910	TINAGL1	ENSG00000274618	H4C6	ENSG00000257398		ENSG00000152213	ARL11
ENSG00000240959		ENSG00000179082		ENSG00000259358		ENSG00000119457	SLC46A2	ENSG00000164287	CDC20B	ENSG00000287944		ENSG00000252010	SCARNA5	ENSG00000198771	RCSD1	ENSG00000278925		ENSG00000139626	ITGB7	ENSG00000234883	MIR155HG	ENSG00000279910		ENSG00000224751		ENSG00000287829		ENSG00000287897		ENSG00000261437		ENSG00000204397	CARD16	ENSG00000112936	C7	ENSG00000159618	ADGRG5	ENSG00000258212		ENSG00000196735	HLA-DQA1
ENSG00000250892	LOC100288172	ENSG00000226088	LINC03102	ENSG00000260816		ENSG00000168907	PLA2G4F	ENSG00000167759	KLK13	ENSG00000108244	KRT23	ENSG00000228411		ENSG00000224057	EGFR-AS1	ENSG00000278900		ENSG00000247699		ENSG00000198046	ZNF667	ENSG00000284188	C1orf202	ENSG00000235445		ENSG00000287897		ENSG00000086548	CEACAM6	ENSG00000266717		ENSG00000101307	SIRPB1	ENSG00000152977	ZIC1	ENSG00000175485	OR52W1	ENSG00000285700		ENSG00000227722
ENSG00000254865		ENSG00000233668	RPS8P9	ENSG00000275409		ENSG00000178934	LGALS7	ENSG00000167880	EVPL	ENSG00000227248		ENSG00000133067	LGR6	ENSG00000226107	RPL36AP54	ENSG00000212511	LOC124903595	ENSG00000079393	DUSP13B	ENSG00000019169	MARCO	ENSG00000285980		ENSG00000242586	HYDINP1	ENSG00000110665	C11orf21	ENSG00000182107	TMEM30B	ENSG00000279570		ENSG00000182722		ENSG00000121853	GHSR	ENSG00000234233		ENSG00000268104	SLC6A14	ENSG00000260059
ENSG00000257585	LINC00609	ENSG00000235786		ENSG00000277893	SRD5A2	ENSG00000196735	HLA-DQA1	ENSG00000205325		ENSG00000226291		ENSG00000164621	SMAD5-AS1	ENSG00000234977		ENSG00000215840		ENSG00000119457	SLC46A2	ENSG00000079112	CDH17	ENSG00000287288	FRG1BP	ENSG00000288015		ENSG00000277749	CCDC33-AS1	ENSG00000142700	DMRTA2	ENSG00000149798	CDC42EP2	ENSG00000213185	FAM24B	ENSG00000122121	XPNPEP2	ENSG00000277213	SDR42E1P2	ENSG00000133020	MYH8	ENSG00000260871
ENSG00000261633		ENSG00000253307		ENSG00000279123		ENSG00000224087		ENSG00000207185	RNU6-1157P	ENSG00000233848		ENSG00000168907	PLA2G4F	ENSG00000234995	RPS3AP28	ENSG00000221630	MIR1179	ENSG00000145103	ILDR1	ENSG00000101307	SIRPB1	ENSG00000288054		ENSG00000150556	LYPD6B	ENSG00000183742	MACC1	ENSG00000198771	RCSD1	ENSG00000188282	RUFY4	ENSG00000235205		ENSG00000248340		ENSG00000277324		ENSG00000259751	TUBAP11	ENSG00000286338	LOC105379104
ENSG00000270379	HEATR9	ENSG00000275586		ENSG00000283529		ENSG00000225299		ENSG00000212126	TAS2R50	ENSG00000235613	NSRP1P1	ENSG00000168967		ENSG00000237249		ENSG00000230131		ENSG00000146755	TRIM50	ENSG00000108452	ZNF29P	ENSG00000103710	RASL12	ENSG00000143556	S100A7	ENSG00000130595	TNNT3	ENSG00000224733		ENSG00000243094		ENSG00000243313	RN7SL285P	ENSG00000251046	ZNF969P	ENSG00000179178	TMEM125	ENSG00000185960	SHOX	ENSG00000142910	TINAGL1
ENSG00000278880		ENSG00000102387	TAF7L	ENSG00000286952	LOC124909384	ENSG00000226194	LINC02519	ENSG00000225043	RPL18AP2	ENSG00000253308		ENSG00000182983	ZNF662	ENSG00000255167	NELL1-AS1	ENSG00000236507		ENSG00000168447	SCNN1B	ENSG00000123364	HOXC13	ENSG00000157111	TMEM171	ENSG00000163564	PYHIN1	ENSG00000285876	LOC105373436	ENSG00000269516		ENSG00000254616		ENSG00000253208	PSME2P5	ENSG00000287354	LOC124904503	ENSG00000134258	VTCN1	ENSG00000143032	BARHL2	ENSG00000188112	C6orf132
ENSG00000279771		ENSG00000105664	COMP	ENSG00000287220		ENSG00000237101	LOC101927164	ENSG00000234622		ENSG00000254066		ENSG00000204021	LIPK	ENSG00000255492	H3P33	ENSG00000175315	CST6	ENSG00000183484	GPR132	ENSG00000159337	PLA2G4D	ENSG00000165887	ANKRD2	ENSG00000230581	ACTG1P14	ENSG00000139304	PTPRQ	ENSG00000168143	FAM83B	ENSG00000273994		ENSG00000253857	LOC105375844	ENSG00000287897		ENSG00000189182	KRT77	ENSG00000233136	USP17L11	ENSG00000168143	FAM83B
ENSG00000280384		ENSG00000110077	MS4A6A	ENSG00000287794	ANCV1RP	ENSG00000237130		ENSG00000238090	LOC100421336	ENSG00000273762	VN1R76P	ENSG00000204814		ENSG00000259359		ENSG00000262543	SMIM28	ENSG00000226801		ENSG00000173421	IHO1	ENSG00000167785	ZNF558	ENSG00000287872		ENSG00000198771	RCSD1	ENSG00000142910	TINAGL1	ENSG00000286042	LCAL1	ENSG00000259807	LOC101928188	ENSG00000086548	CEACAM6	ENSG00000169550	MUC15	ENSG00000277199		ENSG00000182107	TMEM30B
ENSG00000285618		ENSG00000129538	RNASE1	ENSG00000236305	SLC12A9-AS1	ENSG00000240175	MAGI1-AS1	ENSG00000242488		ENSG00000274769		ENSG00000206262	FOXL2NB	ENSG00000259723		ENSG00000151615	POU4F2	ENSG00000227573		ENSG00000187513	GJA4	ENSG00000211695	TRGV9	ENSG00000175591	P2RY2	ENSG00000227471	AKR1B15	ENSG00000112936	C7	ENSG00000134853	PDGFRA	ENSG00000261437		ENSG00000182107	TMEM30B	ENSG00000124429	POF1B	ENSG00000287383		ENSG00000152977	ZIC1
ENSG00000286463		ENSG00000145103	ILDR1	ENSG00000230581	ACTG1P14	ENSG00000250041	LOC124902629	ENSG00000250092	LOC105374516	ENSG00000196604	POTEF	ENSG00000218896	TUBB8P2	ENSG00000261330	PPIAP50	ENSG00000233668	RPS8P9	ENSG00000230533		ENSG00000201300	SNORD115-27	ENSG00000224406	LINC02052	ENSG00000145824	CXCL14	ENSG00000247287	PRKCH-AS1	ENSG00000213003		ENSG00000134258	VTCN1	ENSG00000269845		ENSG00000163606	CD200R1	ENSG00000120337	TNFSF18	ENSG00000274618	H4C6	ENSG00000262094
ENSG00000215838		ENSG00000163207	IVL	ENSG00000258490		ENSG00000255321		ENSG00000250500		ENSG00000228835		ENSG00000224087		ENSG00000267304		ENSG00000064195	DLX3	ENSG00000232149	FERP1	ENSG00000213999	BORCS8-MEF2B	ENSG00000225087	LOC105378798	ENSG00000133477	FAM83F	ENSG00000269516		ENSG00000227660		ENSG00000121075	TBX4	ENSG00000283417		ENSG00000284655		ENSG00000128714	HOXD13	ENSG00000140254	DUOXA1	ENSG00000104415	CCN4
ENSG00000231535	LINC00278	ENSG00000170370	EMX2	ENSG00000219951		ENSG00000255329		ENSG00000250816		ENSG00000243566	UPK3B	ENSG00000229894	GK3	ENSG00000271653		ENSG00000124205	EDN3	ENSG00000240175	MAGI1-AS1	ENSG00000223984		ENSG00000196604	POTEF	ENSG00000102387	TAF7L	ENSG00000019186	CYP24A1	ENSG00000261072		ENSG00000135374	ELF5	ENSG00000286559	LOC101927857	ENSG00000285303		ENSG00000147138	GPR174	ENSG00000164778	EN2	ENSG00000118640	VAMP8
ENSG00000237827	RPS15AP29	ENSG00000204397	CARD16	ENSG00000260410		ENSG00000259442		ENSG00000253944	MTUS1-DT	ENSG00000268555		ENSG00000230045	FAM90A15	ENSG00000279721		ENSG00000124882	EREG	ENSG00000243101	RPS3P7	ENSG00000228626		ENSG00000253226		ENSG00000198771	RCSD1	ENSG00000233977		ENSG00000249961	TERB1	ENSG00000197587	DMBX1	ENSG00000288054		ENSG00000110665	C11orf21	ENSG00000152213	ARL11	ENSG00000137747	TMPRSS13	ENSG00000278318	ZNF229
ENSG00000250749		ENSG00000205076	LGALS7	ENSG00000183160	TMEM119	ENSG00000261293		ENSG00000255267	LINC02687	ENSG00000214653	HNRNPA3P3	ENSG00000233682	FNDC1-AS1	ENSG00000280098		ENSG00000156127	BATF	ENSG00000250041	LOC124902629	ENSG00000232374	GPR79	ENSG00000090554	FLT3LG	ENSG00000247287	PRKCH-AS1	ENSG00000243584		ENSG00000261524	ABCB10P3	ENSG00000224153	LINC02054	ENSG00000111319	SCNN1A	ENSG00000234276	SDR42E1P3	ENSG00000154227	CERS3	ENSG00000135374	ELF5	ENSG00000168267	PTF1A
ENSG00000253766		ENSG00000223427		ENSG00000131982		ENSG00000261697	LOC101928682	ENSG00000260015		ENSG00000164530	PI16	ENSG00000236306	LINC01241	ENSG00000280231		ENSG00000204010	IFIT1B	ENSG00000250749		ENSG00000232491		ENSG00000159166	LAD1	ENSG00000269516		ENSG00000256812	CAPNS2	ENSG00000288015		ENSG00000133477	FAM83F	ENSG00000135373	EHF	ENSG00000254880	PKNOX2-DT	ENSG00000196735	HLA-DQA1	ENSG00000070190	DAPP1	ENSG00000112936	C7
ENSG00000268070		ENSG00000223609	HBD	ENSG00000137975	CLCA2	ENSG00000279985		ENSG00000260059		ENSG00000258485		ENSG00000237088	RPL7AP48	ENSG00000283417		ENSG00000212724	KRTAP2-3	ENSG00000255480		ENSG00000232732	LOC101927687	ENSG00000196735	HLA-DQA1	ENSG00000271795		ENSG00000135373	EHF	ENSG00000183160	TMEM119	ENSG00000154227	CERS3	ENSG00000213214	ARHGEF35	ENSG00000286511		ENSG00000196917	HCAR1	ENSG00000183742	MACC1	ENSG00000225857
ENSG00000281469		ENSG00000224563		ENSG00000215093		ENSG00000284640	LOC105378644	ENSG00000268987		ENSG00000235149	LOC101928929	ENSG00000237130		ENSG00000285680		ENSG00000218502		ENSG00000257512		ENSG00000234498	RPL13AP20	ENSG00000205890	LOC100128770	ENSG00000287270		ENSG00000137747	TMPRSS13	ENSG00000168267	PTF1A	ENSG00000205426	KRT81	ENSG00000130595	TNNT3	ENSG00000138136	LBX1	ENSG00000205622		ENSG00000103067	ESRP2	ENSG00000273998
ENSG00000167664	TMIGD2	ENSG00000230676		ENSG00000226107	RPL36AP54	ENSG00000287291		ENSG00000270002		ENSG00000077274	CAPN6	ENSG00000243256		ENSG00000286658	LOC124901632	ENSG00000230537	LOC105379829	ENSG00000258593		ENSG00000235205		ENSG00000225341		ENSG00000129009	ISLR	ENSG00000111199	TRPV4	ENSG00000165816	VWA2	ENSG00000124429	POF1B	ENSG00000237406	NDUFA9P1	ENSG00000118640	VAMP8	ENSG00000260105		ENSG00000128714	HOXD13	ENSG00000165816	VWA2
ENSG00000201376	LOC124900346	ENSG00000230937	MIR205HG	ENSG00000229399		ENSG00000165182	CXorf58	ENSG00000271653		ENSG00000156127	BATF	ENSG00000243584		ENSG00000125492	BARHL1	ENSG00000232316	LINC02518	ENSG00000261697	LOC101928682	ENSG00000235286		ENSG00000228368		ENSG00000154227	CERS3	ENSG00000140254	DUOXA1	ENSG00000118640	VAMP8	ENSG00000199218		ENSG00000254865		ENSG00000166396	SERPINB7	ENSG00000271049		ENSG00000147138	GPR174	ENSG00000113196	HAND1
ENSG00000226455		ENSG00000232149	FERP1	ENSG00000229948		ENSG00000226281	LOC105374901	ENSG00000275443	LOC105370997	ENSG00000170465	KRT6C	ENSG00000244712		ENSG00000273551		ENSG00000235470	NEURL1-AS1	ENSG00000271653		ENSG00000236274		ENSG00000229060		ENSG00000174171	LOC105370792	ENSG00000232830		ENSG00000121853	GHSR	ENSG00000262402		ENSG00000166145	SPINT1	ENSG00000164379	FOXQ1	ENSG00000271795		ENSG00000152213	ARL11	ENSG00000136689	IL1RN
ENSG00000253112		ENSG00000251075	HTT-AS	ENSG00000234040	RPL10P12	ENSG00000237604		ENSG00000279250		ENSG00000198128	OR2L3	ENSG00000253579	SUMO2P16	ENSG00000273870		ENSG00000237645		ENSG00000273760		ENSG00000238241	CCR12P	ENSG00000243359	RN7SL815P	ENSG00000217862		ENSG00000237158		ENSG00000169413	RNASE6	ENSG00000175591	P2RY2	ENSG00000285876	LOC105373436	ENSG00000083307	GRHL2	ENSG00000281469		ENSG00000196917	HCAR1	ENSG00000163564	PYHIN1
ENSG00000286505		ENSG00000259341		ENSG00000242330	RN7SL683P	ENSG00000244268		ENSG00000283991		ENSG00000203782	LORICRIN	ENSG00000258490		ENSG00000167880	EVPL	ENSG00000239332		ENSG00000274286	ADRA2B	ENSG00000240959		ENSG00000272431		ENSG00000231047	GCNT1P3	ENSG00000261072		ENSG00000179031		ENSG00000140955	ADAD2	ENSG00000188883	KLRG2	ENSG00000128714	HOXD13	ENSG00000286338	LOC105379104	ENSG00000223584	TVP23CP1	ENSG00000183347	GBP6
ENSG00000043355	ZIC2	ENSG00000265190	ANXA8	ENSG00000250092	LOC105374516	ENSG00000246225		ENSG00000285618		ENSG00000205890	LOC100128770	ENSG00000258593		ENSG00000223984		ENSG00000242507		ENSG00000274598		ENSG00000248685		ENSG00000284655		ENSG00000140955	ADAD2	ENSG00000273691		ENSG00000205755	CRLF2	ENSG00000188883	KLRG2	ENSG00000271367		ENSG00000144119	C1QL2	ENSG00000129009	ISLR	ENSG00000260059		ENSG00000225156
ENSG00000070526	ST6GALNAC1	ENSG00000268955		ENSG00000253857	LOC105375844	ENSG00000267149		ENSG00000199038	MIR210	ENSG00000223784	LINC00707	ENSG00000259358		ENSG00000248332	TUB-AS1	ENSG00000243051	RN7SL269P	ENSG00000279910		ENSG00000253944	MTUS1-DT	ENSG00000286338	LOC105379104	ENSG00000134853	PDGFRA	ENSG00000213214	ARHGEF35	ENSG00000272431		ENSG00000122121	XPNPEP2	ENSG00000122121	XPNPEP2	ENSG00000173578	XCR1	ENSG00000237212		ENSG00000081985	IL12RB2	ENSG00000241651
ENSG00000122548	KIAA0087	ENSG00000270900	NUDT19P4	ENSG00000262516	DPPA3P6	ENSG00000287425		ENSG00000228019		ENSG00000229406	OFD1P4Y	ENSG00000267279		ENSG00000153283	CD96	ENSG00000254471	LOC646112	ENSG00000280958		ENSG00000255492	H3P33	ENSG00000227248		ENSG00000169550	MUC15	ENSG00000166145	SPINT1	ENSG00000284655		ENSG00000230470		ENSG00000213999	BORCS8-MEF2B	ENSG00000180772	AGTR2	ENSG00000251423		ENSG00000019186	CYP24A1	ENSG00000256982
ENSG00000127954	STEAP4	ENSG00000281831	HCP5B	ENSG00000263815	RN7SL426P	ENSG00000147381	MAGEA4	ENSG00000285115		ENSG00000242525	OR7E100P	ENSG00000268104	SLC6A14	ENSG00000165509	MAGEC3	ENSG00000255267	LINC02687	ENSG00000285568		ENSG00000259151	CAP2P1	ENSG00000229380	PRKAR1B-AS2	ENSG00000070526	ST6GALNAC1	ENSG00000227128	LBX1-AS1	ENSG00000274505		ENSG00000251046	ZNF969P	ENSG00000227471	AKR1B15	ENSG00000183347	GBP6	ENSG00000259751	TUBAP11	ENSG00000213214	ARHGEF35	ENSG00000267259	LOC112267992
ENSG00000161405	IKZF3	ENSG00000286316		ENSG00000268987		ENSG00000276505		ENSG00000260318		ENSG00000248340		ENSG00000274183	H2AB1	ENSG00000185028	LRRC14B	ENSG00000265713	LOC100421100	ENSG00000285980		ENSG00000259358		ENSG00000250584	LINC01511	ENSG00000197614	MFAP5	ENSG00000243620	LOC112268449	ENSG00000124143	ARHGAP40	ENSG00000271795		ENSG00000229339	RPL7AP83	ENSG00000225156		ENSG00000133477	FAM83F	ENSG00000125850	OVOL2	ENSG00000285254	LOC124902392
ENSG00000173421	IHO1	ENSG00000287933		ENSG00000275927		ENSG00000231132		ENSG00000275139		ENSG00000253394		ENSG00000281831	HCP5B	ENSG00000200059		ENSG00000278668		ENSG00000287220		ENSG00000259398		ENSG00000229406	OFD1P4Y	ENSG00000258405	ZNF578	ENSG00000008196	TFAP2B	ENSG00000152977	ZIC1	ENSG00000145824	CXCL14	ENSG00000233834	GIRGL	ENSG00000237861		ENSG00000134853	PDGFRA	ENSG00000166145	SPINT1	ENSG00000152672	CLEC4F
ENSG00000200591		ENSG00000260089	ADAM3B	ENSG00000280291		ENSG00000243508	DNAJB6P7	ENSG00000204936	CD177	ENSG00000257272		ENSG00000285568		ENSG00000200120		ENSG00000280169		ENSG00000287498		ENSG00000275230	RN7SL544P	ENSG00000230937	MIR205HG	ENSG00000274286	ADRA2B	ENSG00000179913	B3GNT3	ENSG00000083307	GRHL2	ENSG00000140832	MARVELD3	ENSG00000243307		ENSG00000255216		ENSG00000145824	CXCL14	ENSG00000259848		ENSG00000265190	ANXA8
ENSG00000207185	RNU6-1157P	ENSG00000086205	FOLH1	ENSG00000285821		ENSG00000166770	ZNF667-AS1	ENSG00000226869	LHFPL3-AS1	ENSG00000257696	BLTP3B-DT	ENSG00000285921		ENSG00000200591		ENSG00000282865		ENSG00000226545	RPL27P3	ENSG00000275409		ENSG00000235779	LOC105373346	ENSG00000231764		ENSG00000175591	P2RY2	ENSG00000104415	CCN4	ENSG00000129009	ISLR	ENSG00000251046	ZNF969P	ENSG00000273557		ENSG00000164283	ESM1	ENSG00000235683		ENSG00000054598	FOXC1
ENSG00000213871		ENSG00000090554	FLT3LG	ENSG00000287105		ENSG00000105388	CEACAM5	ENSG00000196263	ZNF471	ENSG00000261646		ENSG00000286643		ENSG00000201300	SNORD115-27	ENSG00000288054		ENSG00000257526		ENSG00000275927		ENSG00000214653	HNRNPA3P3	ENSG00000243620	LOC112268449	ENSG00000135697	BCO1	ENSG00000143032	BARHL2	ENSG00000155918	RAET1L	ENSG00000287354	LOC124904503	ENSG00000274173		ENSG00000231764		ENSG00000253348	LOC107986473	ENSG00000135960	EDAR
ENSG00000224245	LOC100421692	ENSG00000110852	CLEC2B	ENSG00000287169		ENSG00000164093	PITX2	ENSG00000122548	KIAA0087	ENSG00000267150		ENSG00000287906		ENSG00000207248	RNU6-1005P	ENSG00000196604	POTEF	ENSG00000281392	LINC00506	ENSG00000277774	RN7SL763P	ENSG00000260401		ENSG00000118640	VAMP8	ENSG00000232903	LINC01166	ENSG00000148483	TMEM236	ENSG00000185028	LRRC14B	ENSG00000287897		ENSG00000279756		ENSG00000174963	ZIC4	ENSG00000095585	BLNK	ENSG00000258256
ENSG00000225329		ENSG00000115919	KYNU	ENSG00000110852	CLEC2B	ENSG00000180353	HCLS1	ENSG00000129354	AP1M2	ENSG00000271199		ENSG00000196604	POTEF	ENSG00000214626	POLR3DP1	ENSG00000112837	TBX18	ENSG00000224287		ENSG00000280231		ENSG00000287025		ENSG00000009765	IYD	ENSG00000236567		ENSG00000187855	ASCL4	ENSG00000226291		ENSG00000139304	PTPRQ	ENSG00000287865		ENSG00000141434	MEP1B	ENSG00000130595	TNNT3	ENSG00000223872	LOC105375610
ENSG00000226885		ENSG00000121853	GHSR	ENSG00000225928		ENSG00000186529	CYP4F3	ENSG00000175718	RBMXL3	ENSG00000005001	PRSS22	ENSG00000111339	ART4	ENSG00000228626		ENSG00000167785	ZNF558	ENSG00000250629		ENSG00000286463		ENSG00000137273	FOXF2	ENSG00000100253	MIOX	ENSG00000237975		ENSG00000225156		ENSG00000278891		ENSG00000019186	CYP24A1	ENSG00000104415	CCN4	ENSG00000229894	GK3	ENSG00000285876	LOC105373436	ENSG00000226005	LINC02660
ENSG00000235205		ENSG00000124429	POF1B	ENSG00000227660		ENSG00000213287	LOC101929104	ENSG00000207581	MIR199B	ENSG00000163501	IHH	ENSG00000180178		ENSG00000232374	GPR79	ENSG00000224406	LINC02052	ENSG00000243508	DNAJB6P7	ENSG00000287121		ENSG00000168907	PLA2G4F	ENSG00000142538	PTH2	ENSG00000239005	LOC124900188	ENSG00000225299		ENSG00000279769		ENSG00000179913	B3GNT3	ENSG00000142700	DMRTA2	ENSG00000253348	LOC107986473	ENSG00000141738	GRB7	ENSG00000235470	NEURL1-AS1
ENSG00000236256	DIAPH2-AS1	ENSG00000124882	EREG	ENSG00000229060		ENSG00000231845	HMGB3P14	ENSG00000224087		ENSG00000237604		ENSG00000235695		ENSG00000234358	RPL7AP42	ENSG00000258736		ENSG00000279098		ENSG00000288069		ENSG00000175485	OR52W1	ENSG00000215381		ENSG00000249104	USP17L17	ENSG00000229370		ENSG00000189182	KRT77	ENSG00000081985	IL12RB2	ENSG00000243083	LINC00870	ENSG00000271428		ENSG00000169174	PCSK9	ENSG00000249436	LNCBRM
ENSG00000237158		ENSG00000129354	AP1M2	ENSG00000230184		ENSG00000232316	LINC02518	ENSG00000225299		ENSG00000261272	MUC22	ENSG00000144619	CNTN4	ENSG00000242251	RN7SL20P	ENSG00000260053	ABCB10P4	ENSG00000248538	LOC157273	ENSG00000250584	LINC01511	ENSG00000228887	EEF1DP1	ENSG00000244137	CAPN9-AS1	ENSG00000259723		ENSG00000237665	GRM7-AS2	ENSG00000243620	LOC112268449	ENSG00000111199	TRPV4	ENSG00000169174	PCSK9	ENSG00000275506	H3P25	ENSG00000105695	MAG	ENSG00000250133	HOXC-AS2
ENSG00000238241	CCR12P	ENSG00000129465	RIPK3	ENSG00000232675		ENSG00000235292		ENSG00000227950	RPL37P9	ENSG00000272808	GCAWKR	ENSG00000214359	RPL18P10	ENSG00000261633		ENSG00000265091		ENSG00000111319	SCNN1A	ENSG00000285115		ENSG00000230175	RPS13P1	ENSG00000279637		ENSG00000260701		ENSG00000249111		ENSG00000281831	HCP5B	ENSG00000234040	RPL10P12	ENSG00000278318	ZNF229	ENSG00000104415	CCN4	ENSG00000111291	GPRC5D	ENSG00000274173
ENSG00000239005	LOC124900188	ENSG00000130234	ACE2	ENSG00000237646		ENSG00000250749		ENSG00000228680	LOC124901619	ENSG00000278318	ZNF229	ENSG00000167755	KLK6	ENSG00000265480		ENSG00000267631	CGB1	ENSG00000231132		ENSG00000196263	ZNF471	ENSG00000233064		ENSG00000279887		ENSG00000263745	LOC105371956	ENSG00000254066		ENSG00000284655		ENSG00000243620	LOC112268449	ENSG00000172752	COL6A5	ENSG00000253829		ENSG00000113196	HAND1	ENSG00000284188	C1orf202
ENSG00000248685		ENSG00000137440	FGFBP1	ENSG00000250982		ENSG00000263511	MIR5699	ENSG00000232023	LINC01807	ENSG00000230399	RBBP8P1	ENSG00000196735	HLA-DQA1	ENSG00000271817	LOC124900922	ENSG00000271079	CTAGE15	ENSG00000196735	HLA-DQA1	ENSG00000266538		ENSG00000235445		ENSG00000141434	MEP1B	ENSG00000152672	CLEC4F	ENSG00000282221		ENSG00000285303		ENSG00000253944	MTUS1-DT	ENSG00000054598	FOXC1	ENSG00000118640	VAMP8	ENSG00000136689	IL1RN	ENSG00000287456
ENSG00000249098		ENSG00000140505	CYP1A2	ENSG00000253966		ENSG00000268104	SLC6A14	ENSG00000232374	GPR79	ENSG00000242507		ENSG00000223760		ENSG00000280767		ENSG00000287352	LOC102724858	ENSG00000234123	RHBDF1P1	ENSG00000254049	NRG1-IT3	ENSG00000237130		ENSG00000169413	RNASE6	ENSG00000217862		ENSG00000284640	LOC105378644	ENSG00000118640	VAMP8	ENSG00000261336	EIF4BP5	ENSG00000005102	MEOX1	ENSG00000128710	HOXD10	ENSG00000163564	PYHIN1	ENSG00000163606	CD200R1
ENSG00000250745	USP17L20	ENSG00000149564	ESAM	ENSG00000275328		ENSG00000271795		ENSG00000235012	JCADP1	ENSG00000286451		ENSG00000255216		ENSG00000286559	LOC101927857	ENSG00000273762	VN1R76P	ENSG00000247287	PRKCH-AS1	ENSG00000180353	HCLS1	ENSG00000238189		ENSG00000233578		ENSG00000274505		ENSG00000278318	ZNF229	ENSG00000231764		ENSG00000277795		ENSG00000148513	ANKRD30A	ENSG00000140832	MARVELD3	ENSG00000183347	GBP6	ENSG00000083307	GRHL2
ENSG00000253236		ENSG00000163220	S100A9	ENSG00000280169		ENSG00000274183	H2AB1	ENSG00000237130		ENSG00000279537		ENSG00000270900	NUDT19P4	ENSG00000286965		ENSG00000229206		ENSG00000251075	HTT-AS	ENSG00000197585		ENSG00000248340		ENSG00000260913	LINC01254	ENSG00000141738	GRB7	ENSG00000265190	ANXA8	ENSG00000174963	ZIC4	ENSG00000287105		ENSG00000261524	ABCB10P3	ENSG00000113196	HAND1	ENSG00000217653		ENSG00000163359	COL6A3
ENSG00000258375		ENSG00000165685	TMEM52B	ENSG00000284655		ENSG00000274286	ADRA2B	ENSG00000239005	LOC124900188	ENSG00000278816		ENSG00000277218		ENSG00000287234		ENSG00000019186	CYP24A1	ENSG00000255211	LOC392187	ENSG00000207581	MIR199B	ENSG00000253313	C1orf210	ENSG00000276107		ENSG00000103067	ESRP2	ENSG00000054598	FOXC1	ENSG00000102387	TAF7L	ENSG00000288073		ENSG00000196735	HLA-DQA1	ENSG00000136689	IL1RN	ENSG00000225156		ENSG00000138136	LBX1
ENSG00000259632		ENSG00000167157	PRRX2	ENSG00000158748	HTR6	ENSG00000287537		ENSG00000240770	C21orf91-OT1	ENSG00000019186	CYP24A1	ENSG00000287933		ENSG00000287912		ENSG00000144619	CNTN4	ENSG00000258405	ZNF578	ENSG00000213411		ENSG00000253616		ENSG00000284655		ENSG00000182782	HCAR2	ENSG00000223823	LINC01342	ENSG00000104415	CCN4	ENSG00000008196	TFAP2B	ENSG00000198128	OR2L3	ENSG00000163564	PYHIN1	ENSG00000225329		ENSG00000144119	C1QL2
ENSG00000260015		ENSG00000170967	DDI1	ENSG00000231290	APCDD1L-DT	ENSG00000287859		ENSG00000250041	LOC124902629	ENSG00000152977	ZIC1	ENSG00000019186	CYP24A1	ENSG00000287990		ENSG00000171345	KRT19	ENSG00000261229		ENSG00000214626	POLR3DP1	ENSG00000254644		ENSG00000174963	ZIC4	ENSG00000196878	LAMB3	ENSG00000239215	RPL27P12	ENSG00000128714	HOXD13	ENSG00000138136	LBX1	ENSG00000212939		ENSG00000183347	GBP6	ENSG00000233508	PTPRT-DT	ENSG00000173578	XCR1
ENSG00000260701		ENSG00000172969	FRG2C	ENSG00000235387	SPAAR	ENSG00000170477	KRT4	ENSG00000254607		ENSG00000165118	QNG1	ENSG00000184363	PKP3	ENSG00000288060		ENSG00000240770	C21orf91-OT1	ENSG00000269902		ENSG00000223849		ENSG00000266335		ENSG00000088726	TMEM40	ENSG00000101307	SIRPB1	ENSG00000258586	LINC02274	ENSG00000141434	MEP1B	ENSG00000103067	ESRP2	ENSG00000234358	RPL7AP42	ENSG00000235778	LOC402329	ENSG00000235778	LOC402329	ENSG00000228879	RPL35AP6
ENSG00000260816		ENSG00000205325		ENSG00000254049	NRG1-IT3	ENSG00000214359	RPL18P10	ENSG00000254865		ENSG00000197632	SERPINB2	ENSG00000164283	ESM1	ENSG00000288557		ENSG00000268555		ENSG00000284655		ENSG00000225952		ENSG00000274173		ENSG00000086570	FAT2	ENSG00000140522	RLBP1	ENSG00000268460	LOC93429	ENSG00000173578	XCR1	ENSG00000108849	PPY	ENSG00000236044		ENSG00000236268	LINC01361	ENSG00000257835		ENSG00000230154
ENSG00000265480		ENSG00000205755	CRLF2	ENSG00000258846		ENSG00000286058	FAR2P1	ENSG00000259442		ENSG00000234995	RPS3AP28	ENSG00000198542	ITGBL1	ENSG00000164530	PI16	ENSG00000010932	FMO1	ENSG00000286338	LOC105379104	ENSG00000231468		ENSG00000278816		ENSG00000164283	ESM1	ENSG00000143032	BARHL2	ENSG00000189433	GJB4	ENSG00000180772	AGTR2	ENSG00000110665	C11orf21	ENSG00000249111		ENSG00000236306	LINC01241	ENSG00000267259	LOC112267992	ENSG00000230533
ENSG00000268460	LOC93429	ENSG00000213003		ENSG00000273396	LINC01396	ENSG00000254485		ENSG00000263815	RN7SL426P	ENSG00000254885		ENSG00000223569	USP17L15	ENSG00000196263	ZNF471	ENSG00000142273	CBLC	ENSG00000228779		ENSG00000232316	LINC02518	ENSG00000223841		ENSG00000104415	CCN4	ENSG00000158482		ENSG00000223784	LINC00707	ENSG00000183347	GBP6	ENSG00000137747	TMPRSS13	ENSG00000276673		ENSG00000243955	GSTA1	ENSG00000267518		ENSG00000248340
ENSG00000270799		ENSG00000225076		ENSG00000286113		ENSG00000115221	ITGB6	ENSG00000267304		ENSG00000258212		ENSG00000226982	CENPCP1	ENSG00000142538	PTH2	ENSG00000183378	OVCH2	ENSG00000019186	CYP24A1	ENSG00000233157	LOC100419506	ENSG00000227523	RPS20P15	ENSG00000285876	LOC105373436	ENSG00000184313	MROH7	ENSG00000233176	OR7E157P	ENSG00000255216		ENSG00000256812	CAPNS2	ENSG00000163359	COL6A3	ENSG00000258405	ZNF578	ENSG00000139304	PTPRQ	ENSG00000261072
ENSG00000271332		ENSG00000228680	LOC124901619	ENSG00000265743		ENSG00000070190	DAPP1	ENSG00000271817	LOC124900922	ENSG00000086205	FOLH1	ENSG00000247011		ENSG00000168454	TXNDC2	ENSG00000197915	HRNR	ENSG00000179270	PCARE	ENSG00000234995	RPS3AP28	ENSG00000109705	NKX3-2	ENSG00000143032	BARHL2	ENSG00000187855	ASCL4	ENSG00000255216		ENSG00000258569		ENSG00000141738	GRB7	ENSG00000169550	MUC15	ENSG00000260930	LINC01416	ENSG00000256812	CAPNS2	ENSG00000275191
ENSG00000271437		ENSG00000229060		ENSG00000274251		ENSG00000180178		ENSG00000278601		ENSG00000253313	C1orf210	ENSG00000262543	SMIM28	ENSG00000230076	RPL10P6	ENSG00000225084	LOC101927839	ENSG00000286058	FAR2P1	ENSG00000235292		ENSG00000188089	PLA2G4E	ENSG00000145649	GZMA	ENSG00000225156		ENSG00000163359	COL6A3	ENSG00000271428		ENSG00000105695	MAG	ENSG00000136275	PKD1L1-AS1	ENSG00000267259	LOC112267992	ENSG00000163359	COL6A3	ENSG00000279521
ENSG00000274308	RPS2P49	ENSG00000231274	SBK3	ENSG00000274963	RN7SL600P	ENSG00000229021		ENSG00000279721		ENSG00000260871		ENSG00000271079	CTAGE15	ENSG00000247011		ENSG00000225341		ENSG00000092345	DAZL	ENSG00000238090	LOC100421336	ENSG00000278318	ZNF229	ENSG00000223427		ENSG00000225299		ENSG00000217862		ENSG00000274173		ENSG00000128714	HOXD13	ENSG00000265190	ANXA8	ENSG00000282100		ENSG00000008196	TFAP2B	ENSG00000287865
ENSG00000274810	NPHP3-ACAD11	ENSG00000232675		ENSG00000071909	MYO3B	ENSG00000060558	GNA15	ENSG00000286559	LOC101927857	ENSG00000272304		ENSG00000286788		ENSG00000271499		ENSG00000225928		ENSG00000135480	KRT7	ENSG00000243256		ENSG00000279440		ENSG00000225299		ENSG00000229370		ENSG00000287335		ENSG00000277893	SRD5A2	ENSG00000167759	KLK13	ENSG00000105388	CEACAM5	ENSG00000285254	LOC124902392	ENSG00000148483	TMEM236	ENSG00000188910	GJB3
ENSG00000277199		ENSG00000234358	RPL7AP42	ENSG00000110077	MS4A6A	ENSG00000112761	CCN6	ENSG00000286658	LOC124901632	ENSG00000279405		ENSG00000286058	FAR2P1	ENSG00000272733		ENSG00000231535	LINC00278	ENSG00000129354	AP1M2	ENSG00000244302	PEX5L-AS2	ENSG00000226291		ENSG00000229370		ENSG00000234104		ENSG00000287836		ENSG00000279756		ENSG00000183347	GBP6	ENSG00000131668	BARX1	ENSG00000287859		ENSG00000227933	LOC101926948	ENSG00000137752	CASP1
ENSG00000279123		ENSG00000235470	NEURL1-AS1	ENSG00000120279	MYCT1	ENSG00000224153	LINC02054	ENSG00000198046	ZNF667	ENSG00000286951		ENSG00000169903	TM4SF4	ENSG00000283654	CIROP	ENSG00000239455		ENSG00000287025		ENSG00000249047		ENSG00000271795		ENSG00000234123	RHBDF1P1	ENSG00000240890	G2E3P1	ENSG00000169174	PCSK9	ENSG00000088726	TMEM40	ENSG00000225156		ENSG00000143032	BARHL2	ENSG00000136630	HLX	ENSG00000259528		ENSG00000261145
ENSG00000279143		ENSG00000235816		ENSG00000122548	KIAA0087	ENSG00000229235	RPL37P18	ENSG00000175793	SFN	ENSG00000221464	MIR1271	ENSG00000277595		ENSG00000286788		ENSG00000244302	PEX5L-AS2	ENSG00000104415	CCN4	ENSG00000259242		ENSG00000278900		ENSG00000237827	RPS15AP29	ENSG00000257835		ENSG00000010932	FMO1	ENSG00000116031	CD207	ENSG00000232023	LINC01807	ENSG00000182898	TCHHL1	ENSG00000148483	TMEM236	ENSG00000271414		ENSG00000285722	LOC124905143
ENSG00000279250		ENSG00000236536		ENSG00000129538	RNASE1	ENSG00000230045	FAM90A15	ENSG00000065618	COL17A1	ENSG00000157303	SUSD3	ENSG00000064195	DLX3	ENSG00000232036	LOC100129573	ENSG00000249098		ENSG00000109705	NKX3-2	ENSG00000259359		ENSG00000151615	POU4F2	ENSG00000282221		ENSG00000282221		ENSG00000110852	CLEC2B	ENSG00000240216		ENSG00000232491		ENSG00000183668	PSG9	ENSG00000259869		ENSG00000273998		ENSG00000273760
ENSG00000279521		ENSG00000236745	YRDCP2	ENSG00000145103	ILDR1	ENSG00000230107	LOC101927344	ENSG00000223984		ENSG00000171345	KRT19	ENSG00000119535	CSF3R	ENSG00000224363		ENSG00000252081	RNU6-277P	ENSG00000157111	TMEM171	ENSG00000268635		ENSG00000183742	MACC1	ENSG00000284640	LOC105378644	ENSG00000163359	COL6A3	ENSG00000226005	LINC02660	ENSG00000285876	LOC105373436	ENSG00000234622		ENSG00000187855	ASCL4	ENSG00000270761		ENSG00000281196	LINC00934	ENSG00000130234	ACE2
ENSG00000283653		ENSG00000248340		ENSG00000163207	IVL	ENSG00000233136	USP17L11	ENSG00000237750	KCNH7-AS1	ENSG00000250863		ENSG00000124205	EDN3	ENSG00000223760		ENSG00000270002		ENSG00000168267	PTF1A	ENSG00000271138		ENSG00000171345	KRT19	ENSG00000179178	TMEM125	ENSG00000175707	KDF1	ENSG00000235613	NSRP1P1	ENSG00000179178	TMEM125	ENSG00000237476	LINC01637	ENSG00000213754	KPNA4P1	ENSG00000086570	FAT2	ENSG00000196878	LAMB3	ENSG00000169507	SLC38A11
ENSG00000287234		ENSG00000258325	ITFG2-AS1	ENSG00000175718	RBMXL3	ENSG00000281469		ENSG00000243854	RN7SL67P	ENSG00000257657		ENSG00000143556	S100A7	ENSG00000065618	COL17A1	ENSG00000274769		ENSG00000187979		ENSG00000278601		ENSG00000271751		ENSG00000175730		ENSG00000100253	MIOX	ENSG00000244302	PEX5L-AS2	ENSG00000164283	ESM1	ENSG00000237861		ENSG00000215867	KRT18P57	ENSG00000268460	LOC93429	ENSG00000182782	HCAR2	ENSG00000203782	LORICRIN
ENSG00000287912		ENSG00000258576		ENSG00000201684	RN7SKP239	ENSG00000287099		ENSG00000274421		ENSG00000272485		ENSG00000145103	ILDR1	ENSG00000127903	ZNF835	ENSG00000279707		ENSG00000226237	GAS1RR	ENSG00000279405		ENSG00000108244	KRT23	ENSG00000214626	POLR3DP1	ENSG00000149735	GPHA2	ENSG00000258337		ENSG00000172818	OVOL1	ENSG00000257474		ENSG00000246820	RIC3-DT	ENSG00000110077	MS4A6A	ENSG00000135373	EHF	ENSG00000223784	LINC00707
ENSG00000198077	CYP2A7	ENSG00000259281	LINGO1-AS2	ENSG00000205946	USP17L6P	ENSG00000019186	CYP24A1	ENSG00000064886	CHI3L2	ENSG00000276359		ENSG00000156127	BATF	ENSG00000159247		ENSG00000284605	ENPP7P15	ENSG00000227038		ENSG00000287234		ENSG00000258485		ENSG00000233263		ENSG00000240244		ENSG00000260459		ENSG00000086570	FAT2	ENSG00000258001	R3HDM2-DT	ENSG00000249436	LNCBRM	ENSG00000250133	HOXC-AS2	ENSG00000110077	MS4A6A	ENSG00000250516
ENSG00000253357		ENSG00000259359		ENSG00000207598	MIR124-3	ENSG00000157303	SUSD3	ENSG00000204335	SP5	ENSG00000227755		ENSG00000175202	HIGD2B	ENSG00000165188	RNF183	ENSG00000287288	FRG1BP	ENSG00000227722		ENSG00000237750	KCNH7-AS1	ENSG00000273481		ENSG00000273257		ENSG00000111291	GPRC5D	ENSG00000260871		ENSG00000142910	TINAGL1	ENSG00000259664		ENSG00000257696	BLTP3B-DT	ENSG00000255211	LOC392187	ENSG00000171054	OR13H1	ENSG00000286073
ENSG00000274528		ENSG00000260059		ENSG00000215482		ENSG00000215644	GCGR	ENSG00000268941	LINC01711	ENSG00000228019		ENSG00000178934	LGALS7	ENSG00000165685	TMEM52B	ENSG00000205420	KRT6A	ENSG00000230316	FEZF1-AS1	ENSG00000253112		ENSG00000187527	ATP13A5	ENSG00000251075	HTT-AS	ENSG00000223784	LINC00707	ENSG00000271499		ENSG00000196735	HLA-DQA1	ENSG00000265480		ENSG00000258998		ENSG00000266717		ENSG00000207598	MIR124-3	ENSG00000268621	IGFL2-AS1
ENSG00000288588		ENSG00000261646		ENSG00000217653		ENSG00000251171		ENSG00000287425		ENSG00000231453	LINC01305	ENSG00000212724	KRTAP2-3	ENSG00000182983	ZNF662	ENSG00000232750		ENSG00000262558		ENSG00000189127	ANKRD34B	ENSG00000104413	ESRP1	ENSG00000255216		ENSG00000226281	LOC105374901	ENSG00000279250		ENSG00000212939		ENSG00000267149		ENSG00000259359		ENSG00000274173		ENSG00000214626	POLR3DP1	ENSG00000111319	SCNN1A
ENSG00000079393	DUSP13B	ENSG00000264314	MIR548AT	ENSG00000224057	EGFR-AS1	ENSG00000184363	PKP3	ENSG00000266538		ENSG00000285777	ANKRD45	ENSG00000227573		ENSG00000187054	TMPRSS11A	ENSG00000259573		ENSG00000271892		ENSG00000204335	SP5	ENSG00000163606	CD200R1	ENSG00000274183	H2AB1	ENSG00000233176	OR7E157P	ENSG00000284188	C1orf202	ENSG00000255321		ENSG00000273747		ENSG00000260459		ENSG00000088726	TMEM40	ENSG00000226005	LINC02660	ENSG00000106809	OGN
ENSG00000119457	SLC46A2	ENSG00000272304		ENSG00000224707	E2F3-IT1	ENSG00000205426	KRT81	ENSG00000286451		ENSG00000258928	LOC102723604	ENSG00000230676		ENSG00000204021	LIPK	ENSG00000270104		ENSG00000279143		ENSG00000225087	LOC105378798	ENSG00000019186	CYP24A1	ENSG00000204866	IGFL2	ENSG00000129465	RIPK3	ENSG00000164379	FOXQ1	ENSG00000258405	ZNF578	ENSG00000274173		ENSG00000273257		ENSG00000142910	TINAGL1	ENSG00000232374	GPR79	ENSG00000259439	LINC01833
ENSG00000170370	EMX2	ENSG00000275191		ENSG00000224746		ENSG00000174417	TRHR	ENSG00000224493		ENSG00000273760		ENSG00000232316	LINC02518	ENSG00000207581	MIR199B	ENSG00000127507	ADGRE2	ENSG00000287099		ENSG00000229380	PRKAR1B-AS2	ENSG00000082074	FYB1	ENSG00000163359	COL6A3	ENSG00000181885	CLDN7	ENSG00000135960	EDAR	ENSG00000270986		ENSG00000277893	SRD5A2	ENSG00000286338	LOC105379104	ENSG00000163359	COL6A3	ENSG00000235470	NEURL1-AS1	ENSG00000158473	CD1D
ENSG00000183484	GPR132	ENSG00000276476	LINC00540	ENSG00000225952		ENSG00000234982	RPL7AP47	ENSG00000079112	CDH17	ENSG00000272255		ENSG00000233578		ENSG00000215835	LOC284685	ENSG00000226766		ENSG00000132530	XAF1	ENSG00000065618	COL17A1	ENSG00000257666		ENSG00000142910	TINAGL1	ENSG00000124429	POF1B	ENSG00000069011	PITX1	ENSG00000163359	COL6A3	ENSG00000279756		ENSG00000136167	LCP1	ENSG00000175591	P2RY2	ENSG00000237406	NDUFA9P1	ENSG00000247213	LINC01498
ENSG00000197587	DMBX1	ENSG00000278816		ENSG00000230937	MIR205HG	ENSG00000064886	CHI3L2	ENSG00000105388	CEACAM5	ENSG00000258616	LINC02303	ENSG00000233716		ENSG00000224087		ENSG00000235695		ENSG00000137273	FOXF2	ENSG00000287613		ENSG00000276359		ENSG00000244198		ENSG00000010932	FMO1	ENSG00000163606	CD200R1	ENSG00000070526	ST6GALNAC1	ENSG00000286952	LOC124909384	ENSG00000124143	ARHGAP40	ENSG00000141738	GRB7	ENSG00000250133	HOXC-AS2	ENSG00000265743
ENSG00000230946		ENSG00000279310		ENSG00000235262		ENSG00000166743	ACSM1	ENSG00000165509	MAGEC3	ENSG00000267585	RPL10AP13	ENSG00000241933	DENND6A-DT	ENSG00000225133	MORF4L1P4	ENSG00000153292	ADGRF1	ENSG00000168907	PLA2G4F	ENSG00000251171		ENSG00000135925	WNT10A	ENSG00000227121		ENSG00000171054	OR13H1	ENSG00000212961		ENSG00000100253	MIOX	ENSG00000196878	LAMB3	ENSG00000135960	EDAR	ENSG00000285876	LOC105373436	ENSG00000255211	LOC392187	ENSG00000279030
ENSG00000231845	HMGB3P14	ENSG00000279493		ENSG00000237249		ENSG00000168267	PTF1A	ENSG00000180353	HCLS1	ENSG00000273481		ENSG00000242507		ENSG00000226885		ENSG00000258616	LINC02303	ENSG00000171236	LRG1	ENSG00000166770	ZNF667-AS1	ENSG00000152977	ZIC1	ENSG00000214049	UCA1	ENSG00000183734	ASCL2	ENSG00000286234		ENSG00000142538	PTH2	ENSG00000175591	P2RY2	ENSG00000012124	CD22	ENSG00000173578	XCR1	ENSG00000259664		ENSG00000166396	SERPINB7
ENSG00000236327		ENSG00000280169		ENSG00000237406	NDUFA9P1	ENSG00000227722		ENSG00000186529	CYP4F3	ENSG00000279699		ENSG00000254885		ENSG00000230986	DDX3P2	ENSG00000152977	ZIC1	ENSG00000224153	LINC02054	ENSG00000086205	FOLH1	ENSG00000233668	RPS8P9	ENSG00000196878	LAMB3	ENSG00000185686	PRAME	ENSG00000225928		ENSG00000148735	PLEKHS1	ENSG00000182585	EPGN	ENSG00000106809	OGN	ENSG00000230533		ENSG00000260701		ENSG00000184811	TRARG1
ENSG00000237088	RPL7AP48	ENSG00000284188	C1orf202	ENSG00000244249	RPS2P19	ENSG00000230316	FEZF1-AS1	ENSG00000187513	GJA4	ENSG00000286058	FAR2P1	ENSG00000259442		ENSG00000232732	LOC101927687	ENSG00000224014		ENSG00000235778	LOC402329	ENSG00000111291	GPRC5D	ENSG00000254885		ENSG00000010932	FMO1	ENSG00000226005	LINC02660	ENSG00000227722		ENSG00000215381		ENSG00000163359	COL6A3	ENSG00000223660		ENSG00000240925	RPS20P31	ENSG00000274173		ENSG00000185306	C12orf56
ENSG00000239519		ENSG00000287647		ENSG00000248863		ENSG00000237748		ENSG00000200114	RNA5SP123	ENSG00000229591		ENSG00000259630		ENSG00000232778	RPL23AP50	ENSG00000260401		ENSG00000237130		ENSG00000145103	ILDR1	ENSG00000258928	LOC102723604	ENSG00000185686	PRAME	ENSG00000233008	LOC101927560	ENSG00000181885	CLDN7	ENSG00000233668	RPS8P9	ENSG00000182782	HCAR2	ENSG00000226984	RPL26P10	ENSG00000259241		ENSG00000164035	EMCN	ENSG00000233064
ENSG00000241438		ENSG00000287865		ENSG00000255492	H3P33	ENSG00000249436	LNCBRM	ENSG00000217643		ENSG00000244363	RPL7P23	ENSG00000259728		ENSG00000233492		ENSG00000207574	MIR661	ENSG00000244094	SPRR2F	ENSG00000165188	RNF183	ENSG00000270893		ENSG00000230107	LOC101927344	ENSG00000234943		ENSG00000204866	IGFL2	ENSG00000248307	LINC00616	ENSG00000116031	CD207	ENSG00000231548	OR55B1P	ENSG00000259358		ENSG00000203837	PNLIPRP3	ENSG00000233176	OR7E157P
ENSG00000255928		ENSG00000157703	SVOPL	ENSG00000256481		ENSG00000253361		ENSG00000231357	LOC100131264	ENSG00000147381	MAGEA4	ENSG00000274286	ADRA2B	ENSG00000233682	FNDC1-AS1	ENSG00000084674	APOB	ENSG00000254453		ENSG00000165685	TMEM52B	ENSG00000230154		ENSG00000231845	HMGB3P14	ENSG00000235613	NSRP1P1	ENSG00000136167	LCP1	ENSG00000250383		ENSG00000243584		ENSG00000243986	ENO1P3	ENSG00000277893	SRD5A2	ENSG00000267577	DNAAF3-AS1	ENSG00000236745	YRDCP2
ENSG00000255970	LINC02421	ENSG00000234982	RPL7AP47	ENSG00000257835		ENSG00000261272	MUC22	ENSG00000232316	LINC02518	ENSG00000223760		ENSG00000282865		ENSG00000233834	GIRGL	ENSG00000091128	LAMB4	ENSG00000274173		ENSG00000183734	ASCL2	ENSG00000240167	RPS7P7	ENSG00000286316		ENSG00000237406	NDUFA9P1	ENSG00000138136	LBX1	ENSG00000252412		ENSG00000252412		ENSG00000225928		ENSG00000188910	GJB3	ENSG00000179913	B3GNT3	ENSG00000242525	OR7E100P
ENSG00000258787	SEPHS1P2	ENSG00000256325		ENSG00000259398		ENSG00000277199		ENSG00000235292		ENSG00000125492	BARHL1	ENSG00000286316		ENSG00000234423	LINC01250	ENSG00000168454	TXNDC2	ENSG00000286877		ENSG00000215482		ENSG00000249111		ENSG00000204876	LOC389602	ENSG00000243307		ENSG00000276850	ANXA8	ENSG00000280767		ENSG00000261821		ENSG00000236544	EN2-DT	ENSG00000152672	CLEC4F	ENSG00000182585	EPGN	ENSG00000249098
ENSG00000259241		ENSG00000265095	FTLP12	ENSG00000260701		ENSG00000267518		ENSG00000236878	MTATP6P26	ENSG00000128383	APOBEC3A	ENSG00000285555		ENSG00000234498	RPL13AP20	ENSG00000218186	KRT8P43	ENSG00000287291		ENSG00000215835	LOC284685	ENSG00000256762	STH	ENSG00000216863	LY86-AS1	ENSG00000244302	PEX5L-AS2	ENSG00000106809	OGN	ENSG00000283148		ENSG00000285896		ENSG00000253394		ENSG00000235497		ENSG00000138136	LBX1	ENSG00000254066
ENSG00000260105		ENSG00000250863		ENSG00000263745	LOC105371956	ENSG00000132530	XAF1	ENSG00000243313	RN7SL285P	ENSG00000139800	ZIC5	ENSG00000272395	IFNL4	ENSG00000236567		ENSG00000231148	HMGB1P7	ENSG00000223841		ENSG00000225043	RPL18AP2	ENSG00000226876	SMYD3-AS1	ENSG00000227962		ENSG00000249047		ENSG00000128714	HOXD13	ENSG00000287814	LOC105377727	ENSG00000175707	KDF1	ENSG00000272043		ENSG00000237026		ENSG00000183734	ASCL2	ENSG00000259281	LINGO1-AS2
ENSG00000260913	LINC01254	ENSG00000273481		ENSG00000265190	ANXA8	ENSG00000156127	BATF	ENSG00000245080	MIR3150BHG	ENSG00000161055	SCGB3A1	ENSG00000236890		ENSG00000237130		ENSG00000261272	MUC22	ENSG00000279607		ENSG00000226005	LINC02660	ENSG00000229010		ENSG00000228368		ENSG00000279250		ENSG00000147138	GPR174	ENSG00000214049	UCA1	ENSG00000005102	MEOX1	ENSG00000275850		ENSG00000251450		ENSG00000207574	MIR661	ENSG00000264546
ENSG00000266717		ENSG00000200556	RNU6-103P	ENSG00000266537		ENSG00000170465	KRT6C	ENSG00000253447	LOC102724551	ENSG00000163218	PGLYRP4	ENSG00000267703		ENSG00000239005	LOC124900188	ENSG00000273551		ENSG00000167880	EVPL	ENSG00000226107	RPL36AP54	ENSG00000127324	TSPAN8	ENSG00000230986	DDX3P2	ENSG00000083307	GRHL2	ENSG00000173578	XCR1	ENSG00000183742	MACC1	ENSG00000212939		ENSG00000279405		ENSG00000275710		ENSG00000222503		ENSG00000272431
ENSG00000271428		ENSG00000280987	MATR3	ENSG00000267518		ENSG00000206262	FOXL2NB	ENSG00000255492	H3P33	ENSG00000165685	TMEM52B	ENSG00000166770	ZNF667-AS1	ENSG00000240959		ENSG00000278318	ZNF229	ENSG00000169435	RASSF6	ENSG00000226801		ENSG00000207588	MIR593	ENSG00000232778	RPL23AP50	ENSG00000069011	PITX1	ENSG00000224007		ENSG00000196878	LAMB3	ENSG00000234358	RPL7AP42	ENSG00000279707		ENSG00000279030		ENSG00000224707	E2F3-IT1	ENSG00000278668
ENSG00000273765		ENSG00000286508		ENSG00000270900	NUDT19P4	ENSG00000207191	SNORD116-5	ENSG00000259151	CAP2P1	ENSG00000177494	ZBED2	ENSG00000266371		ENSG00000243256		ENSG00000279124	IGSF3P1	ENSG00000062096	ARSF	ENSG00000226885		ENSG00000223583	RPL17P9	ENSG00000237115	LOC100421775	ENSG00000185960	SHOX	ENSG00000236544	EN2-DT	ENSG00000268460	LOC93429	ENSG00000246225		ENSG00000188910	GJB3	ENSG00000281196	LINC00934	ENSG00000230533		ENSG00000164379	FOXQ1
ENSG00000274286	ADRA2B	ENSG00000268941	LINC01711	ENSG00000277050		ENSG00000225386		ENSG00000261633		ENSG00000187870		ENSG00000276214		ENSG00000244286		ENSG00000279440		ENSG00000279474		ENSG00000230399	RBBP8P1	ENSG00000286032		ENSG00000237693	IRGM	ENSG00000145824	CXCL14	ENSG00000242525	OR7E100P	ENSG00000152977	ZIC1	ENSG00000257083		ENSG00000069011	PITX1	ENSG00000196878	LAMB3	ENSG00000232903	LINC01166	ENSG00000196878	LAMB3
ENSG00000281831	HCP5B	ENSG00000142273	CBLC	ENSG00000278601		ENSG00000235778	LOC402329	ENSG00000263511	MIR5699	ENSG00000225084	LOC101927839	ENSG00000166863	TAC3	ENSG00000250378	LOC107986453	ENSG00000287142		ENSG00000237728		ENSG00000230533		ENSG00000197632	SERPINB2	ENSG00000242088		ENSG00000171860	C3AR1	ENSG00000248340		ENSG00000105707	HPN	ENSG00000257398		ENSG00000268621	IGFL2-AS1	ENSG00000152977	ZIC1	ENSG00000234104		ENSG00000181885	CLDN7
ENSG00000285303		ENSG00000230986	DDX3P2	ENSG00000280098		ENSG00000238386	RNU7-48P	ENSG00000274810	NPHP3-ACAD11	ENSG00000226954		ENSG00000135480	KRT7	ENSG00000254213		ENSG00000184363	PKP3	ENSG00000276214		ENSG00000234358	RPL7AP42	ENSG00000204010	IFIT1B	ENSG00000260401		ENSG00000201831	SNORD115-1	ENSG00000255267	LINC02687	ENSG00000105388	CEACAM5	ENSG00000261633		ENSG00000144452	ABCA12	ENSG00000172818	OVOL1	ENSG00000240925	RPS20P31	ENSG00000166145	SPINT1
ENSG00000285921		ENSG00000235149	LOC101928929	ENSG00000282100		ENSG00000240925	RPS20P31	ENSG00000287234		ENSG00000229243	LINC01981	ENSG00000240922	LSAMP-AS1	ENSG00000256481		ENSG00000043355	ZIC2	ENSG00000256325		ENSG00000235012	JCADP1	ENSG00000180178		ENSG00000105707	HPN	ENSG00000211695	TRGV9	ENSG00000264546		ENSG00000143032	BARHL2	ENSG00000227128	LBX1-AS1	ENSG00000116031	CD207	ENSG00000179059	ZFP42	ENSG00000259358		ENSG00000136275	PKD1L1-AS1
ENSG00000287906		ENSG00000275443	LOC105370997	ENSG00000285618		ENSG00000241438		ENSG00000144619	CNTN4	ENSG00000231274	SBK3	ENSG00000249047		ENSG00000258212		ENSG00000087128	TMPRSS11E	ENSG00000184363	PKP3	ENSG00000235683		ENSG00000250863		ENSG00000141738	GRB7	ENSG00000227973		ENSG00000267259	LOC112267992	ENSG00000143556	S100A7	ENSG00000240376	RPS8P8	ENSG00000043039	BARX2	ENSG00000260401		ENSG00000261072		ENSG00000214381	LINC00488
ENSG00000206737	RNVU1-18	ENSG00000257666		ENSG00000286658	LOC124901632	ENSG00000267279		ENSG00000118526	TCF21	ENSG00000231535	LINC00278	ENSG00000196967	ZNF585A	ENSG00000259358		ENSG00000102243	VGLL1	ENSG00000232928		ENSG00000236256	DIAPH2-AS1	ENSG00000223760		ENSG00000168542	COL3A1	ENSG00000252915		ENSG00000269752		ENSG00000175202	HIGD2B	ENSG00000248307	LINC00616	ENSG00000111348	ARHGDIB	ENSG00000168542	COL3A1	ENSG00000267149		ENSG00000144452	ABCA12
ENSG00000248332	TUB-AS1	ENSG00000279595		ENSG00000286693		ENSG00000277218		ENSG00000274251		ENSG00000231980		ENSG00000010932	FMO1	ENSG00000259664		ENSG00000129465	RIPK3	ENSG00000279129		ENSG00000237115	LOC100421775	ENSG00000138136	LBX1	ENSG00000123364	HOXC13	ENSG00000267051	LOC105371993	ENSG00000275191		ENSG00000182898	TCHHL1	ENSG00000083307	GRHL2	ENSG00000166145	SPINT1	ENSG00000204866	IGFL2	ENSG00000277893	SRD5A2	ENSG00000204866	IGFL2
ENSG00000253519	LOC124901121	ENSG00000121075	TBX4	ENSG00000286965		ENSG00000277893	SRD5A2	ENSG00000108244	KRT23	ENSG00000233176	OR7E157P	ENSG00000185960	SHOX	ENSG00000259828		ENSG00000152213	ARL11	ENSG00000196263	ZNF471	ENSG00000242251	RN7SL20P	ENSG00000199977	LOC124904362	ENSG00000132530	XAF1	ENSG00000279637		ENSG00000285115		ENSG00000183668	PSG9	ENSG00000105388	CEACAM5	ENSG00000196878	LAMB3	ENSG00000214049	UCA1	ENSG00000279521		ENSG00000169435	RASSF6
ENSG00000254616		ENSG00000137648	TMPRSS4	ENSG00000287829		ENSG00000182107	TMEM30B	ENSG00000164530	PI16	ENSG00000236044		ENSG00000215838		ENSG00000260015		ENSG00000155622	XAGE2	ENSG00000263531		ENSG00000250041	LOC124902629	ENSG00000259573		ENSG00000175202	HIGD2B	ENSG00000287836		ENSG00000286981		ENSG00000196917	HCAR1	ENSG00000135697	BCO1	ENSG00000110852	CLEC2B	ENSG00000069011	PITX1	ENSG00000279912		ENSG00000169550	MUC15
ENSG00000274421		ENSG00000224387		ENSG00000287933		ENSG00000124097		ENSG00000234883	MIR155HG	ENSG00000236491		ENSG00000225386		ENSG00000266155		ENSG00000170465	KRT6C	ENSG00000174963	ZIC4	ENSG00000257512		ENSG00000127507	ADGRE2	ENSG00000257512		ENSG00000135374	ELF5	ENSG00000144452	ABCA12	ENSG00000215867	KRT18P57	ENSG00000143032	BARHL2	ENSG00000213871		ENSG00000169507	SLC38A11	ENSG00000286546	LOC613266	ENSG00000168542	COL3A1
ENSG00000158748	HTR6	ENSG00000225365		ENSG00000129007	CALML4	ENSG00000253833	DSTNP3	ENSG00000228079		ENSG00000249098		ENSG00000231535	LINC00278	ENSG00000267063		ENSG00000175485	OR52W1	ENSG00000253456		ENSG00000260015		ENSG00000230836		ENSG00000285878		ENSG00000187054	TMPRSS11A	ENSG00000196878	LAMB3	ENSG00000225479	PLCB1-IT1	ENSG00000143556	S100A7	ENSG00000228887	EEF1DP1	ENSG00000230045	FAM90A15	ENSG00000288073		ENSG00000090554	FLT3LG
ENSG00000266538		ENSG00000235044		ENSG00000260318		ENSG00000242507		ENSG00000268555		ENSG00000272043		ENSG00000235044		ENSG00000275409		ENSG00000186832	KRT16	ENSG00000225386		ENSG00000260059		ENSG00000238088	OFD1P7Y	ENSG00000137440	FGFBP1	ENSG00000224057	EGFR-AS1	ENSG00000111319	SCNN1A	ENSG00000235286		ENSG00000173421	IHO1	ENSG00000236256	DIAPH2-AS1	ENSG00000260913	LINC01254	ENSG00000227128	LBX1-AS1	ENSG00000121853	GHSR
ENSG00000284636		ENSG00000236212		ENSG00000272219		ENSG00000247699		ENSG00000286310		ENSG00000273041		ENSG00000251075	HTT-AS	ENSG00000277621		ENSG00000197632	SERPINB2	ENSG00000230045	FAM90A15	ENSG00000263815	RN7SL426P	ENSG00000258616	LINC02303	ENSG00000105428	ZNRF4	ENSG00000257512		ENSG00000169403	PTAFR	ENSG00000238386	RNU7-48P	ENSG00000177984	LCN15	ENSG00000236491		ENSG00000273765		ENSG00000282304	MALL	ENSG00000213185	FAM24B
ENSG00000273327	OR6L2P	ENSG00000244050		ENSG00000237347		ENSG00000240922	LSAMP-AS1	ENSG00000166770	ZNF667-AS1	ENSG00000273396	LINC01396	ENSG00000253972	MAL2-AS1	ENSG00000278880		ENSG00000205221	VIT	ENSG00000258490		ENSG00000269086	LINC02965	ENSG00000157873	TNFRSF14	ENSG00000213176	RPL13P6	ENSG00000262516	DPPA3P6	ENSG00000043039	BARX2	ENSG00000258998		ENSG00000182898	TCHHL1	ENSG00000244383	FAM3D-AS1	ENSG00000279068		ENSG00000234702		ENSG00000229167
ENSG00000206585	RNVU1-7	ENSG00000247287	PRKCH-AS1	ENSG00000250361	GYPB	ENSG00000287422		ENSG00000128422	KRT17	ENSG00000279310		ENSG00000274023		ENSG00000279521		ENSG00000213754	KPNA4P1	ENSG00000260105		ENSG00000271653		ENSG00000092345	DAZL	ENSG00000233977		ENSG00000182585	EPGN	ENSG00000189182	KRT77	ENSG00000263511	MIR5699	ENSG00000183668	PSG9	ENSG00000250516		ENSG00000116031	CD207	ENSG00000266392	MIR4740	ENSG00000230175	RPS13P1
ENSG00000247699		ENSG00000255211	LOC392187	ENSG00000253620		ENSG00000198134		ENSG00000173421	IHO1	ENSG00000279971		ENSG00000276107		ENSG00000285700		ENSG00000223784	LINC00707	ENSG00000261773		ENSG00000273760		ENSG00000213046		ENSG00000236507		ENSG00000124107	SLPI	ENSG00000183668	PSG9	ENSG00000286338	LOC105379104	ENSG00000187855	ASCL4	ENSG00000267259	LOC112267992	ENSG00000271414		ENSG00000280134		ENSG00000249111
ENSG00000257526		ENSG00000257612	MIR4307HG	ENSG00000271795		ENSG00000217447		ENSG00000180767	CHST13	ENSG00000280362		ENSG00000282304	MALL	ENSG00000286546	LOC613266	ENSG00000228368		ENSG00000267279		ENSG00000274308	RPS2P49	ENSG00000223602		ENSG00000287985		ENSG00000259439	LINC01833	ENSG00000225076		ENSG00000141738	GRB7	ENSG00000196917	HCAR1	ENSG00000275191		ENSG00000103067	ESRP2	ENSG00000179059	ZFP42	ENSG00000258998
ENSG00000261195	IQCK-AS1	ENSG00000266717		ENSG00000064195	DLX3	ENSG00000165118	QNG1	ENSG00000217653		ENSG00000284655		ENSG00000167880	EVPL	ENSG00000286693		ENSG00000250041	LOC124902629	ENSG00000273765		ENSG00000277795		ENSG00000235149	LOC101928929	ENSG00000152977	ZIC1	ENSG00000144452	ABCA12	ENSG00000229167		ENSG00000204866	IGFL2	ENSG00000229794	MTCYBP32	ENSG00000278700		ENSG00000189058	APOD	ENSG00000145824	CXCL14	ENSG00000272304
ENSG00000186105	LRRC70	ENSG00000268070		ENSG00000089225	TBX5	ENSG00000166863	TAC3	ENSG00000225329		ENSG00000285254	LOC124902392	ENSG00000205426	KRT81	ENSG00000287794	ANCV1RP	ENSG00000255329		ENSG00000285878		ENSG00000279123		ENSG00000273791	BNIP3P47	ENSG00000140832	MARVELD3	ENSG00000064195	DLX3	ENSG00000230537	LOC105379829	ENSG00000260401		ENSG00000233008	LOC101927560	ENSG00000137648	TMPRSS4	ENSG00000166145	SPINT1	ENSG00000130234	ACE2	ENSG00000278925
ENSG00000234883	MIR155HG	ENSG00000279757		ENSG00000106031	HOXA13	ENSG00000167880	EVPL	ENSG00000226107	RPL36AP54	ENSG00000184363	PKP3	ENSG00000129354	AP1M2	ENSG00000234473	ZNF101P2	ENSG00000256982		ENSG00000286472		ENSG00000280098		ENSG00000286113		ENSG00000110077	MS4A6A	ENSG00000286546	LOC613266	ENSG00000231924	PSG1	ENSG00000172752	COL6A5	ENSG00000235286		ENSG00000185960	SHOX	ENSG00000123364	HOXC13	ENSG00000223784	LINC00707	ENSG00000288060
ENSG00000254876	SUGT1P4-STRA6LP	ENSG00000285568		ENSG00000124159	MATN4	ENSG00000276214		ENSG00000231395		ENSG00000228218		ENSG00000231132		ENSG00000254049	NRG1-IT3	ENSG00000257671	KRT7-AS	ENSG00000251188		ENSG00000280190		ENSG00000128383	APOBEC3A	ENSG00000112761	CCN6	ENSG00000138136	LBX1	ENSG00000235470	NEURL1-AS1	ENSG00000227098	LOC105373757	ENSG00000236567		ENSG00000111319	SCNN1A	ENSG00000137440	FGFBP1	ENSG00000232633		ENSG00000136167	LCP1
ENSG00000213658	LAT	ENSG00000288588		ENSG00000124882	EREG	ENSG00000175202	HIGD2B	ENSG00000233136	USP17L11	ENSG00000183742	MACC1	ENSG00000196263	ZNF471	ENSG00000108244	KRT23	ENSG00000257696	BLTP3B-DT	ENSG00000271751		ENSG00000283417		ENSG00000140955	ADAD2	ENSG00000128714	HOXD13	ENSG00000276850	ANXA8	ENSG00000273557		ENSG00000237665	GRM7-AS2	ENSG00000253263		ENSG00000204866	IGFL2	ENSG00000175538	KCNE3	ENSG00000250892	LOC100288172	ENSG00000137648	TMPRSS4
ENSG00000227245		ENSG00000273998		ENSG00000140955	ADAD2	ENSG00000225900		ENSG00000233157	LOC100419506	ENSG00000102387	TAF7L	ENSG00000005844	ITGAL	ENSG00000005844	ITGAL	ENSG00000260059		ENSG00000286932		ENSG00000283529		ENSG00000148483	TMEM236	ENSG00000147138	GPR174	ENSG00000079112	CDH17	ENSG00000286338	LOC105379104	ENSG00000259244		ENSG00000256343		ENSG00000113249	HAVCR1	ENSG00000184811	TRARG1	ENSG00000261330	PPIAP50	ENSG00000129007	CALML4
ENSG00000243854	RN7SL67P	ENSG00000287229		ENSG00000144119	C1QL2	ENSG00000255211	LOC392187	ENSG00000235262		ENSG00000138083	SIX3	ENSG00000142677	IL22RA1	ENSG00000168828	OR13J1	ENSG00000266335		ENSG00000258736		ENSG00000287220		ENSG00000152213	ARL11	ENSG00000173578	XCR1	ENSG00000110077	MS4A6A	ENSG00000287456		ENSG00000276188		ENSG00000258998		ENSG00000151005	TKTL2	ENSG00000219565		ENSG00000285618		ENSG00000266392	MIR4740
ENSG00000251435		ENSG00000214359	RPL18P10	ENSG00000145649	GZMA	ENSG00000255928		ENSG00000235613	NSRP1P1	ENSG00000162761	LMX1A	ENSG00000180613	GSX2	ENSG00000218186	KRT8P43	ENSG00000277199		ENSG00000259982		ENSG00000288054		ENSG00000164093	PITX2	ENSG00000225386		ENSG00000128714	HOXD13	ENSG00000168542	COL3A1	ENSG00000277655		ENSG00000259359		ENSG00000188282	RUFY4	ENSG00000224153	LINC02054	ENSG00000181885	CLDN7	ENSG00000144063	MALL
ENSG00000263657		ENSG00000204531	POU5F1	ENSG00000164093	PITX2	ENSG00000258490		ENSG00000249047		ENSG00000185303	SFTPA2	ENSG00000222351	RNY1P15	ENSG00000233064		ENSG00000282221		ENSG00000117595	IRF6	ENSG00000154342	WNT3A	ENSG00000174171	LOC105370792	ENSG00000228835		ENSG00000147138	GPR174	ENSG00000233263		ENSG00000168542	COL3A1	ENSG00000263511	MIR5699	ENSG00000277213	SDR42E1P2	ENSG00000230946		ENSG00000083307	GRHL2	ENSG00000163898	LIPH
ENSG00000071909	MYO3B	ENSG00000275088		ENSG00000166743	ACSM1	ENSG00000260105		ENSG00000257398		ENSG00000205946	USP17L6P	ENSG00000225329		ENSG00000267547		ENSG00000286676		ENSG00000154342	WNT3A	ENSG00000170289	CNGB3	ENSG00000179059	ZFP42	ENSG00000233716		ENSG00000201684	RN7SKP239	ENSG00000233977		ENSG00000188803	SHISA6	ENSG00000271503	CCL5	ENSG00000287089		ENSG00000232149	FERP1	ENSG00000175591	P2RY2	ENSG00000111348	ARHGDIB
ENSG00000135697	BCO1	ENSG00000205231	TTLL10-AS1	ENSG00000168907	PLA2G4F	ENSG00000287906		ENSG00000275230	RN7SL544P	ENSG00000230316	FEZF1-AS1	ENSG00000227722		ENSG00000285115		ENSG00000287330		ENSG00000226491		ENSG00000253357		ENSG00000184811	TRARG1	ENSG00000236544	EN2-DT	ENSG00000224746		ENSG00000243584		ENSG00000189280	GJB5	ENSG00000283653		ENSG00000184058	TBX1	ENSG00000254885		ENSG00000116031	CD207	ENSG00000276850	ANXA8
ENSG00000197632	SERPINB2	ENSG00000275064		ENSG00000169413	RNASE6	ENSG00000230184		ENSG00000277774	RN7SL763P	ENSG00000242979	RPS15AP18	ENSG00000230316	FEZF1-AS1	ENSG00000158748	HTR6	ENSG00000287354	LOC124904503	ENSG00000252010	SCARNA5	ENSG00000253519	LOC124901121	ENSG00000185479	KRT6B	ENSG00000239519		ENSG00000225386		ENSG00000267346		ENSG00000110077	MS4A6A	ENSG00000140254	DUOXA1	ENSG00000249790		ENSG00000255970	LINC02421	ENSG00000233977		ENSG00000043039	BARX2
ENSG00000200059		ENSG00000286042	LCAL1	ENSG00000174171	LOC105370792	ENSG00000196263	ZNF471	ENSG00000280767		ENSG00000263745	LOC105371956	ENSG00000249436	LNCBRM	ENSG00000218676		ENSG00000287872		ENSG00000247498	GPRC5D-AS1	ENSG00000205420	KRT6A	ENSG00000198128	OR2L3	ENSG00000253348	LOC107986473	ENSG00000229339	RPL7AP83	ENSG00000279143		ENSG00000228835		ENSG00000144452	ABCA12	ENSG00000138083	SIX3	ENSG00000258018		ENSG00000251450		ENSG00000184058	TBX1
ENSG00000215835	LOC284685	ENSG00000286676		ENSG00000179913	B3GNT3	ENSG00000286451		ENSG00000285680		ENSG00000286310		ENSG00000261272	MUC22	ENSG00000243854	RN7SL67P	ENSG00000169594	BNC1	ENSG00000270814		ENSG00000125245	GPR18	ENSG00000227660		ENSG00000259358		ENSG00000232633		ENSG00000279609		ENSG00000236544	EN2-DT	ENSG00000223569	USP17L15	ENSG00000286046		ENSG00000259442		ENSG00000273123		ENSG00000138083	SIX3
ENSG00000229948		ENSG00000198077	CYP2A7	ENSG00000182585	EPGN	ENSG00000199038	MIR210	ENSG00000287829		ENSG00000287425		ENSG00000264472		ENSG00000128422	KRT17	ENSG00000251226	LINC02714	ENSG00000167183	PRR15L	ENSG00000135925	WNT10A	ENSG00000232675		ENSG00000267259	LOC112267992	ENSG00000236544	EN2-DT	ENSG00000279637		ENSG00000247287	PRKCH-AS1	ENSG00000169174	PCSK9	ENSG00000176402	GJC3	ENSG00000276107		ENSG00000144452	ABCA12	ENSG00000280916
ENSG00000232374	GPR79	ENSG00000226632		ENSG00000205221	VIT	ENSG00000237861		ENSG00000152977	ZIC1	ENSG00000082074	FYB1	ENSG00000252950	RNA5SP490	ENSG00000188816	HMX2	ENSG00000196967	ZNF585A	ENSG00000214976		ENSG00000127903	ZNF835	ENSG00000241651		ENSG00000287933		ENSG00000239627	RPL12P20	ENSG00000283597		ENSG00000267279		ENSG00000110077	MS4A6A	ENSG00000224733		ENSG00000287220		ENSG00000111199	TRPV4	ENSG00000116031	CD207
ENSG00000237249		ENSG00000243508	DNAJB6P7	ENSG00000225094		ENSG00000107831	FGF8	ENSG00000204397	CARD16	ENSG00000199977	LOC124904362	ENSG00000285755		ENSG00000181631	P2RY13	ENSG00000180178		ENSG00000240922	LSAMP-AS1	ENSG00000271553		ENSG00000244383	FAM3D-AS1	ENSG00000105880	DLX5	ENSG00000253208	PSME2P5	ENSG00000268621	IGFL2-AS1	ENSG00000273765		ENSG00000111291	GPRC5D	ENSG00000228368		ENSG00000144644	GADL1	ENSG00000109321	AREG	ENSG00000259528
ENSG00000237861		ENSG00000259113		ENSG00000226928		ENSG00000239040		ENSG00000251171		ENSG00000226088	LINC03102	ENSG00000287351		ENSG00000198019		ENSG00000229591		ENSG00000287229		ENSG00000128422	KRT17	ENSG00000255216		ENSG00000229847	EMX2OS	ENSG00000253348	LOC107986473	ENSG00000166145	SPINT1	ENSG00000275850		ENSG00000236544	EN2-DT	ENSG00000245928	SDAD1-AS1	ENSG00000215381		ENSG00000115590	IL1R2	ENSG00000270761
ENSG00000253263		ENSG00000279609		ENSG00000226969	PRKCZ-DT	ENSG00000286505		ENSG00000274963	RN7SL600P	ENSG00000253307		ENSG00000111319	SCNN1A	ENSG00000200114	RNA5SP123	ENSG00000227857		ENSG00000258066		ENSG00000225811		ENSG00000255398	HCAR3	ENSG00000189058	APOD	ENSG00000255267	LINC02687	ENSG00000249790		ENSG00000282100		ENSG00000247287	PRKCH-AS1	ENSG00000251972	RNU6-123P	ENSG00000223403	MIR381HG	ENSG00000122548	KIAA0087	ENSG00000287836
ENSG00000256481		ENSG00000147689	FAM83A	ENSG00000227722		ENSG00000286508		ENSG00000229021		ENSG00000278900		ENSG00000267117		ENSG00000224746		ENSG00000231980		ENSG00000207082	RNU6-171P	ENSG00000286017		ENSG00000257671	KRT7-AS	ENSG00000179059	ZFP42	ENSG00000256343		ENSG00000184058	TBX1	ENSG00000287884		ENSG00000256481		ENSG00000266335		ENSG00000233668	RPS8P9	ENSG00000153266	FEZF2	ENSG00000124466	LYPD3
ENSG00000259398		ENSG00000212569		ENSG00000228879	RPL35AP6	ENSG00000169903	TM4SF4	ENSG00000244363	RPL7P23	ENSG00000224493		ENSG00000237728		ENSG00000233176	OR7E157P	ENSG00000171054	OR13H1	ENSG00000228108		ENSG00000285841		ENSG00000272043		ENSG00000166145	SPINT1	ENSG00000259358		ENSG00000088726	TMEM40	ENSG00000188910	GJB3	ENSG00000279405		ENSG00000270554	EIF3EP4	ENSG00000234593	KAZN-AS1	ENSG00000175538	KCNE3	ENSG00000110852	CLEC2B
ENSG00000259807	LOC101928188	ENSG00000231322		ENSG00000229243	LINC01981	ENSG00000135480	KRT7	ENSG00000258485		ENSG00000130595	TNNT3	ENSG00000287099		ENSG00000234622		ENSG00000226291		ENSG00000232486		ENSG00000218676		ENSG00000273557		ENSG00000184012	TMPRSS2	ENSG00000267259	LOC112267992	ENSG00000159337	PLA2G4D	ENSG00000166145	SPINT1	ENSG00000280291		ENSG00000168542	COL3A1	ENSG00000234622		ENSG00000180767	CHST13	ENSG00000119919	NKX2-3
ENSG00000283991		ENSG00000231927		ENSG00000231169		ENSG00000258662		ENSG00000184856	LINC00308	ENSG00000146618	FERD3L	ENSG00000117595	IRF6	ENSG00000270900	NUDT19P4	ENSG00000250361	GYPB	ENSG00000232795	SCAND3P1	ENSG00000233993	DTD1-AS1	ENSG00000276673		ENSG00000132698	RAB25	ENSG00000267749		ENSG00000163283	ALPP	ENSG00000204291	COL15A1	ENSG00000283597		ENSG00000137752	CASP1	ENSG00000247213	LINC01498	ENSG00000185028	LRRC14B	ENSG00000140505	CYP1A2
[truncated: 122 more rows]

## Sheet: Missense
Missense_1_vs_LoF_1_ENSEMBL	Missense_1_vs_LoF_1_SYMBOL	Missense_1_vs_LoF_2_ENSEMBL	Missense_1_vs_LoF_2_SYMBOL	Missense_1_vs_LoF_3_ENSEMBL	Missense_1_vs_LoF_3_SYMBOL	Missense_2_vs_LoF_1_ENSEMBL	Missense_2_vs_LoF_1_SYMBOL	Missense_2_vs_LoF_2_ENSEMBL	Missense_2_vs_LoF_2_SYMBOL	Missense_2_vs_LoF_3_ENSEMBL	Missense_2_vs_LoF_3_SYMBOL	Missense_2_vs_Missense_1_ENSEMBL	Missense_2_vs_Missense_1_SYMBOL	Missense_3_vs_LoF_1_ENSEMBL	Missense_3_vs_LoF_1_SYMBOL	Missense_3_vs_LoF_2_ENSEMBL	Missense_3_vs_LoF_2_SYMBOL	Missense_3_vs_LoF_3_ENSEMBL	Missense_3_vs_LoF_3_SYMBOL	Missense_3_vs_Missense_1_ENSEMBL	Missense_3_vs_Missense_1_SYMBOL	Missense_3_vs_Missense_2_ENSEMBL	Missense_3_vs_Missense_2_SYMBOL	WT_1_vs_Missense_1_ENSEMBL	WT_1_vs_Missense_1_SYMBOL	WT_1_vs_Missense_2_ENSEMBL	WT_1_vs_Missense_2_SYMBOL	WT_1_vs_Missense_3_ENSEMBL	WT_1_vs_Missense_3_SYMBOL	WT_2_vs_Missense_1_ENSEMBL	WT_2_vs_Missense_1_SYMBOL	WT_2_vs_Missense_2_ENSEMBL	WT_2_vs_Missense_2_SYMBOL	WT_2_vs_Missense_3_ENSEMBL	WT_2_vs_Missense_3_SYMBOL	WT_3_vs_Missense_1_ENSEMBL	WT_3_vs_Missense_1_SYMBOL	WT_3_vs_Missense_2_ENSEMBL	WT_3_vs_Missense_2_SYMBOL	WT_3_vs_Missense_3_ENSEMBL	WT_3_vs_Missense_3_SYMBOL
[truncated: 500 more rows]

[truncated: 2 more sheets: dim 1, dim 2]
